# Supplementary material for: Meta‐analysis of gonadal transcriptome provides novel insights into sex change mechanism across protogynous fishes
Source: Genes Cells. 2024 Sep 29;29(11):1052–68. doi: 10.1111/gtc.13166 (PMC11555629; doi:10.1111/gtc.13166)
Supplement: Supplementary file 2 — Table S1. Metadata of all RNA‐seq data used in this study. Table S2. Details of IO‐score in each gene (7289) and fish. Table S3. Orthology information of zebrafish protein corresponding to 99 up‐regulated factors. Table S4. Orthology information of zebrafish protein corresponding to 69 down‐regulated factors. Table S5. Statistics on expression ratios of common orthologs in each species. [file GTC-29-1052-s002.xlsx]

## Sheet: Table S1
Table S1. Metadata of all RNA-seq data used in this study.
BioProject	RUN_ID_Inter-sexual_gonad	RUN_ID_Ovary_(control)	Library_Layout	Library_Selection	Instrument	species	Inter-sexual_gonadal_stage	How to obtain transitional samples	reference
PRJNA438311	SRR6834167	SRR6834158	PE	PplyA	Illumina_HiSeq_3000	Centropristis_striata	intersex	wild	Breton et al., 2019
PRJNA438311	SRR6834169	SRR6834159	PE	PplyA	Illumina_HiSeq_3000	Centropristis_striata	intersex	wild	Breton et al., 2019
PRJNA438311	SRR6834164	SRR6834162	PE	PplyA	Illumina_HiSeq_3000	Centropristis_striata	intersex	wild	Breton et al., 2019
PRJNA498398	SRR8132758	SRR8132759	PE	Oligo-dT	Illumina_HiSeq_X_Ten	Epinephelus_akaara	intersex	natural sex change in captive	Ge et al., 2019
PRJNA564153	SRR10076304	SRR10076307	PE	Random	Illumina_HiSeq_4000	Epinephelus_coioides	early stage of bisexual-phase	natural sex change in captive	Xiao et al., 2020
PRJNA564153	SRR10076302	SRR10076306	PE	Random	Illumina_HiSeq_4000	Epinephelus_coioides	late stage of bisexual-phase	natural sex change in captive	Xiao et al., 2020
PRJNA764057	SRR15928552	SRR15928553	PE	cDNA	Illumina_HiSeq_2500	Monopterus_albus	early intersexual stage	natural sex change in captive	Fan et al., 2022
PRJNA764057	SRR15928549	SRR15928553	PE	cDNA	Illumina_HiSeq_2500	Monopterus_albus	mid-intersexual stage	natural sex change in captive	Fan et al., 2022
PRJNA764057	SRR15928546	SRR15928547	PE	cDNA	Illumina_HiSeq_2500	Monopterus_albus	early intersexual stage	natural sex change in captive	Fan et al., 2022
PRJNA764057	SRR15928545	SRR15928547	PE	cDNA	Illumina_HiSeq_2500	Monopterus_albus	mid-intersexual stage	natural sex change in captive	Fan et al., 2022
PRJNA764057	SRR15928542	SRR15928543	PE	cDNA	Illumina_HiSeq_2500	Monopterus_albus	early intersexual stage	natural sex change in captive	Fan et al., 2022
PRJNA764057	SRR15928551	SRR15928543	PE	cDNA	Illumina_HiSeq_2500	Monopterus_albus	mid-intersexual stage	natural sex change in captive	Fan et al., 2022
PRJNA282003	SRR1993743	SRR1993742	PE	PolyA	Illumina_HiSeq_2000	Monopterus_albus	ovotestis	natural sex change in captive	Senthilkumaran et al., 2017
PRJNA186907	SRR651047	SRR651046	PE	cDNA	Illumina_HiSeq_2000	Monopterus_albus	ovotestis	natural sex change in captive	Zhao et al., 2018
PRJNA608290	SRR12321675	SRR12321680	PE	RT-PCR	Illumina_HiSeq_2000	Mastacembelus_armatus	intersex	natural sex change in captive	Xue et al., 2021
PRJNA608290	SRR12321674	SRR12321679	PE	RT-PCR	Illumina_HiSeq_2000	Mastacembelus_armatus	intersex	natural sex change in captive	Xue et al., 2021
PRJNA608290	SRR12321673	SRR12321678	PE	RT-PCR	Illumina_HiSeq_2000	Mastacembelus_armatus	intersex	natural sex change in captive	Xue et al., 2021
PRJNA608290	SRR12321671	SRR12321677	PE	RT-PCR	Illumina_HiSeq_2000	Mastacembelus_armatus	intersex	natural sex change in captive	Xue et al., 2021
PRJNA608290	SRR12321670	SRR12321676	PE	RT-PCR	Illumina_HiSeq_2000	Mastacembelus_armatus	intersex	natural sex change in captive	Xue et al., 2021
PRJNA293777	SRR2224875,SRR2223703	SRR2224852,SRR2223681	PE	PolyA	Illumina_HiSeq_2000	Thalassoma_bifasciatum	stage 3	artificial social control	Todd et al., 2019
PRJNA293777	SRR5260017	SRR5260015	PE	PolyA	Illumina_HiSeq_2500	Thalassoma_bifasciatum	stage 2	artificial social control	Todd et al., 2019
PRJNA293777	SRR5260016	SRR5260005	PE	PolyA	Illumina_HiSeq_2500	Thalassoma_bifasciatum	stage 2	artificial social control	Todd et al., 2019
PRJNA293777	SRR5260014	SRR5259999	PE	PolyA	Illumina_HiSeq_2500	Thalassoma_bifasciatum	stage 2	artificial social control	Todd et al., 2019
PRJNA293777	SRR5260013	SRR5260015	PE	PolyA	Illumina_HiSeq_2500	Thalassoma_bifasciatum	stage 2	artificial social control	Todd et al., 2019
PRJNA293777	SRR5260009	SRR5260005	PE	PolyA	Illumina_HiSeq_2500	Thalassoma_bifasciatum	stage 2	artificial social control	Todd et al., 2019
PRJNA293777	SRR5259986	SRR5259999	PE	PolyA	Illumina_HiSeq_2500	Thalassoma_bifasciatum	stage 2	artificial social control	Todd et al., 2019
PRJNA293777	SRR5259984	SRR5260015	PE	PolyA	Illumina_HiSeq_2500	Thalassoma_bifasciatum	stage 2	artificial social control	Todd et al., 2019
PRJNA293777	SRR5260010	SRR5260005	PE	PolyA	Illumina_HiSeq_2500	Thalassoma_bifasciatum	stage 3	artificial social control	Todd et al., 2019
PRJNA293777	SRR5260008	SRR5259999	PE	PolyA	Illumina_HiSeq_2500	Thalassoma_bifasciatum	stage 3	artificial social control	Todd et al., 2019
PRJDB15835	DRR483514	DRR483512	PE	Random	Illumina_HiSeq_2000	Halichoeres_trimaculatus	stage 2	aromatase innhibitor treatment	this article
PRJDB15835	DRR483515	DRR483513	PE	Random	Illumina_HiSeq_2000	Halichoeres_trimaculatus	stage 2	aromatase innhibitor treatment	this article

## Sheet: Table S2
Table S2. Details of IO-score in each gene (7289) and fish.
Threespot_wrasse.Protein-id	Drer.Ensembl-pid	Drer.Ensembl-gid	Drer.Ensembl-geneSymbol	total.IO-score	Upregulated	Downregulated	Threespot_wrasse.score	Bluehead.score	Hong_Kong_grouper.score	Orange_spotted_grouper.score	Black_seabass.score	Asian_swamp_eel.score	Zig-zag_eel.score
Htri_.7533.1.p1	ENSDARP00000027131.4	ENSDARG00000020031.6	cldn11a	16	16	0	1	4	1	1	2	6	1
Htri_.3325.2.p1	ENSDARP00000155792.1	ENSDARG00000040295.6	apoeb	15	17	2	1	9	-1	1	1	5	-1
Htri_.3401.1.p1	NA	NA	NA	14	14	0	1	8	0	0	0	5	0
Htri_.14723.1.p2	ENSDARP00000090385.3	ENSDARG00000058389.5	ccl19a.1	13	15	2	-1	8	0	-1	2	4	1
Htri_.16961.1.p1	ENSDARP00000096190.4	ENSDARG00000039966.7	prom1a	13	14	1	-1	3	1	0	2	6	2
Htri_.2924.1.p1	ENSDARP00000126982.1	ENSDARG00000094524.4	si:ch211-1f22.11	13	14	1	1	8	0	1	1	3	-1
Htri_.4957.1.p1	ENSDARP00000099280.2	ENSDARG00000076609.4	si:ch211-199g17.9	13	13	0	1	0	1	2	2	7	0
Htri_.9395.1.p1	ENSDARP00000116938.1	ENSDARG00000061985.7	rbm47	13	13	0	0	4	0	1	1	5	2
Htri_.11279.1.p1	ENSDARP00000101021.2	ENSDARG00000076386.4	epdl1	12	12	0	1	7	0	1	2	1	0
Htri_.12000.1.p1	ENSDARP00000097940.2	ENSDARG00000078119.4	sh3bp1	12	12	0	1	7	1	1	2	0	0
Htri_.13810.1.p1	ENSDARP00000042133.6	ENSDARG00000078675.6	dock7	12	12	0	1	3	1	1	2	4	0
Htri_.15462.1.p1	ENSDARP00000089342.4	ENSDARG00000068233.6	zgc:64051	12	12	0	0	3	0	1	1	7	0
Htri_.205.1.p1	ENSDARP00000101157.2	ENSDARG00000078859.3	g0s2	12	12	0	1	6	0	2	2	0	1
Htri_.4289.1.p1	NA	NA	NA	12	13	1	-1	2	1	0	2	5	3
Htri_.5714.1.p1	ENSDARP00000142431.1	ENSDARG00000010721.1	sept6	12	12	0	1	1	1	1	3	1	4
Htri_.16173.1.p1	ENSDARP00000134731.1	ENSDARG00000076796.5	dlg3	11	11	0	1	7	0	0	3	0	0
Htri_.7793.1.p1	ENSDARP00000142767.2	ENSDARG00000116092.1	rnf32	11	13	2	0	1	1	-2	1	7	3
Htri_.10222.1.p1	ENSDARP00000129474.1	ENSDARG00000079808.5	si:ch73-208g10.1	10	10	0	0	4	0	1	1	4	0
Htri_.11672.1.p1	ENSDARP00000072883.4	ENSDARG00000056007.5	cyb5d1	10	11	1	0	-1	1	2	2	4	2
Htri_.13372.1.p1	ENSDARP00000115176.1	ENSDARG00000069781.6	rec114	10	11	1	-1	0	1	1	1	7	1
Htri_.14254.1.p1	ENSDARP00000015395.7	ENSDARG00000014357.8	amh	10	10	0	0	4	1	1	2	2	0
Htri_.15787.1.p1	ENSDARP00000090967.2	ENSDARG00000032614.1	msi2b	10	12	2	-2	5	1	1	2	0	3
Htri_.16460.1.p1	ENSDARP00000142574.1	ENSDARG00000105348.2	si:ch211-277c7.7	10	10	0	0	3	1	1	1	3	1
Htri_.17153.2.p1	ENSDARP00000062683.5	ENSDARG00000042722.7	blnk	10	10	0	1	5	1	0	3	0	0
Htri_.17899.1.p1	ENSDARP00000150357.1	ENSDARG00000097876.3	si:dkey-40g16.5	10	11	1	1	-1	1	2	0	6	1
Htri_.2032.1.p1	ENSDARP00000127559.1	ENSDARG00000010183.1	si:ch73-265h17.1	10	10	0	0	7	0	0	1	2	0
Htri_.6304.1.p1	NA	NA	NA	10	11	1	-1	0	1	0	1	7	2
Htri_.6306.1.p1	ENSDARP00000145835.1	ENSDARG00000114818.1	CU633479.5	10	12	2	0	2	0	1	-2	7	2
Htri_.6307.1.p1	ENSDARP00000121497.1	ENSDARG00000057113.6	c6	10	10	0	0	6	0	1	0	2	1
Htri_.8191.1.p1	ENSDARP00000124433.1	ENSDARG00000016939.1	itgb2	10	10	0	1	5	0	1	1	2	0
Htri_.10304.1.p1	ENSDARP00000081499.4	ENSDARG00000061226.6	timp2a	9	9	0	0	7	0	1	1	0	0
Htri_.13786.1.p1	NA	NA	NA	9	9	0	0	0	1	0	1	5	2
Htri_.16101.1.p1	ENSDARP00000136480.1	ENSDARG00000098537.3	spata22	9	9	0	0	5	1	0	0	0	3
Htri_.1653.1.p1	ENSDARP00000022576.7	ENSDARG00000013438.9	sycp3	9	9	0	1	3	1	0	1	2	1
Htri_.17388.1.p1	ENSDARP00000115885.1	ENSDARG00000078535.6	lrrcc1	9	9	0	0	4	1	1	2	0	1
Htri_.17564.1.p1	ENSDARP00000136406.1	ENSDARG00000102349.2	cep55l	9	12	3	-2	-1	1	1	1	5	4
Htri_.17905.1.p1	ENSDARP00000129706.1	ENSDARG00000056804.7	si:dkey-40g16.6	9	10	1	1	7	0	-1	1	1	0
Htri_.17986.1.p1	ENSDARP00000089190.2	ENSDARG00000040503.8	sb:cb81	9	9	0	0	4	1	0	0	4	0
Htri_.2080.1.p1	ENSDARP00000128738.1	ENSDARG00000097071.3	si:ch211-66i15.4	9	9	0	0	4	1	2	1	0	1
Htri_.2834.1.p1	ENSDARP00000154012.1	ENSDARG00000004017.1	spag1a	9	9	0	0	0	1	0	2	3	3
Htri_.3231.1.p1	ENSDARP00000135637.2	ENSDARG00000102094.2	wu:fd46c06	9	9	0	0	4	1	1	1	2	0
Htri_.3622.1.p1	ENSDARP00000058887.3	ENSDARG00000040254.4	hormad1	9	9	0	0	2	0	0	1	2	4
Htri_.4117.1.p1	ENSDARP00000126085.2	ENSDARG00000019601.1	col12a1b	9	9	0	0	2	1	1	0	1	4
Htri_.4208.2.p1	ENSDARP00000018496.6	ENSDARG00000010407.1	ppp4r4	9	9	0	0	3	1	1	0	3	1
Htri_.4310.1.p1	ENSDARP00000135470.2	ENSDARG00000100222.4	utrn	9	9	0	0	0	0	0	1	7	1
Htri_.4926.1.p1	NA	NA	NA	9	9	0	0	5	0	0	2	1	1
Htri_.6336.1.p1	ENSDARP00000154670.1	ENSDARG00000114098.1	lyz	9	9	0	0	5	0	1	1	2	0
Htri_.6414.1.p1	ENSDARP00000134025.2	ENSDARG00000075301.4	gsdf	9	9	0	0	4	1	1	0	1	2
Htri_.6844.2.p1	NA	NA	NA	9	9	0	0	6	0	1	0	2	0
Htri_.8462.1.p1	ENSDARP00000130314.1	ENSDARG00000102407.2	cep97	9	9	0	0	9	0	0	0	0	0
Htri_.9502.1.p1	ENSDARP00000128215.1	ENSDARG00000091140.4	pik3r6b	9	9	0	0	6	0	2	0	0	1
Htri_.10502.1.p1	ENSDARP00000154067.1	ENSDARG00000052594.4	nkiras2	8	8	0	0	0	0	1	0	5	2
Htri_.11681.1.p1	ENSDARP00000157463.1	ENSDARG00000088091.4	pfn1	8	8	0	0	6	0	1	1	0	0
Htri_.12429.1.p1	ENSDARP00000097045.3	ENSDARG00000057429.6	arg1	8	10	2	0	9	0	-1	-1	1	0
Htri_.13269.1.p1	ENSDARP00000057676.3	ENSDARG00000039477.6	terb2	8	9	1	0	-1	1	1	2	2	3
Htri_.13431.1.p1	ENSDARP00000071067.3	ENSDARG00000054414.7	spata17	8	9	1	-1	0	0	0	2	4	3
Htri_.14284.1.p1	ENSDARP00000132204.2	ENSDARG00000057419.7	slc44a5b	8	10	2	-1	-1	1	2	2	3	2
Htri_.14922.1.p1	ENSDARP00000032359.6	ENSDARG00000024540.8	tspan36	8	9	1	0	7	0	0	2	0	-1
Htri_.15091.1.p1	ENSDARP00000001208.9	ENSDARG00000001154.1	rimbp2	8	8	0	0	1	0	0	1	1	5
Htri_.15743.1.p1	ENSDARP00000002108.6	ENSDARG00000004956.7	zmat2	8	8	0	0	8	0	0	0	0	0
Htri_.16550.1.p1	ENSDARP00000132892.1	ENSDARG00000053027.7	si:dkey-33i11.1	8	9	1	0	7	1	-1	0	1	0
Htri_.17138.1.p1	ENSDARP00000138287.1	ENSDARG00000102684.2	lrrc1	8	8	0	0	0	0	1	1	4	2
Htri_.17669.1.p1	ENSDARP00000119156.2	ENSDARG00000075612.6	ercc6	8	8	0	0	4	0	0	1	3	0
Htri_.4224.1.p1	ENSDARP00000110504.2	ENSDARG00000010434.1	clu	8	8	0	0	5	1	1	0	1	0
Htri_.4609.1.p2	ENSDARP00000058585.5	ENSDARG00000070108.6	dek	8	9	1	0	-1	1	1	1	3	3
Htri_.5373.1.p1	ENSDARP00000047723.5	ENSDARG00000013207.9	zeb1b	8	8	0	0	2	0	1	0	4	1
Htri_.5798.1.p1	ENSDARP00000122994.1	ENSDARG00000035859.9	angptl4	8	8	0	0	3	0	1	2	2	0
Htri_.6021.1.p1	ENSDARP00000130428.2	ENSDARG00000104820.3	psd3l	8	8	0	1	3	1	1	2	0	0
Htri_.632.1.p1	ENSDARP00000038578.4	ENSDARG00000028396.5	fkbp5	8	9	1	-1	2	0	1	1	5	0
Htri_.7995.1.p1	ENSDARP00000139825.2	ENSDARG00000104177.2	cpne3	8	8	0	0	2	1	0	1	3	1
Htri_.8254.1.p1	ENSDARP00000144174.1	ENSDARG00000059294.7	marco	8	8	0	0	6	0	0	1	1	0
Htri_.8537.1.p1	ENSDARP00000107016.2	ENSDARG00000018460.1	mbnl2	8	8	0	0	5	1	1	0	0	1
Htri_.8891.1.p1	ENSDARP00000156021.1	ENSDARG00000114454.1	CR762483.1	8	8	0	0	4	0	1	2	0	1
Htri_.9520.2.p1	ENSDARP00000092184.4	ENSDARG00000060187.8	si:ch211-214c7.5	8	8	0	0	0	1	1	2	2	2
Htri_.10024.1.p1	ENSDARP00000055421.4	ENSDARG00000038024.6	flr	7	7	0	0	0	0	0	1	5	1
Htri_.10055.1.p1	ENSDARP00000140201.1	ENSDARG00000103413.2	zgc:109949	7	7	0	0	3	1	1	2	0	0
Htri_.10995.1.p1	ENSDARP00000127792.1	ENSDARG00000058015.8	ano3	7	7	0	0	0	0	2	2	0	3
Htri_.11421.1.p1	ENSDARP00000157175.1	ENSDARG00000024964.9	patj	7	8	1	-1	2	0	1	2	3	0
Htri_.12778.1.p1	ENSDARP00000007797.6	ENSDARG00000041735.8	tmem237a	7	7	0	0	0	0	0	0	7	0
Htri_.14063.1.p1	ENSDARP00000120290.2	ENSDARG00000042308.1	arhgef18b	7	7	0	0	0	0	0	0	2	5
Htri_.15897.1.p1	ENSDARP00000112750.1	ENSDARG00000078865.5	cxxc5a	7	7	0	0	1	1	1	2	0	2
Htri_.15909.1.p1	ENSDARP00000137191.2	ENSDARG00000056267.6	dixdc1b	7	7	0	0	0	1	0	0	6	0
Htri_.16504.1.p2	ENSDARP00000133646.1	ENSDARG00000098293.2	si:dkey-27i16.2	7	7	0	0	5	0	1	0	1	0
Htri_.16850.1.p1	ENSDARP00000148268.1	ENSDARG00000062137.7	stag1b	7	7	0	0	2	0	0	3	0	2
Htri_.17960.1.p1	ENSDARP00000058992.7	ENSDARG00000040314.7	psph	7	7	0	0	3	0	0	1	0	3
Htri_.18121.1.p1	ENSDARP00000057732.5	ENSDARG00000039513.6	non-available	7	7	0	0	4	0	0	0	3	0
Htri_.18366.3.p1	ENSDARP00000151524.1	ENSDARG00000111598.1	supt5h	7	7	0	0	7	0	0	0	0	0
Htri_.2135.1.p1	ENSDARP00000031112.4	ENSDARG00000007682.8	ppdpfa	7	7	0	0	6	0	0	1	0	0
Htri_.3795.1.p1	ENSDARP00000109774.2	ENSDARG00000087381.3	tcf23	7	7	0	0	2	0	1	1	0	3
Htri_.4417.1.p1	ENSDARP00000047919.7	ENSDARG00000011257.1	enpp2	7	7	0	0	0	0	0	1	6	0
Htri_.5068.1.p1	ENSDARP00000125830.1	ENSDARG00000004954.1	grna	7	8	1	0	4	0	-1	2	2	0
Htri_.5710.1.p1	ENSDARP00000140332.2	ENSDARG00000058734.7	prdx1	7	7	0	0	3	1	2	0	0	1
Htri_.6415.1.p1	NA	NA	NA	7	7	0	0	0	1	1	1	1	3
Htri_.6426.2.p1	NA	NA	NA	7	7	0	0	0	0	0	1	2	4
Htri_.6472.1.p1	ENSDARP00000108736.2	ENSDARG00000090617.4	ctif	7	8	1	0	0	0	0	-1	6	2
Htri_.7804.1.p1	ENSDARP00000121015.1	ENSDARG00000092172.2	si:dkey-96n2.1	7	8	1	0	0	1	-1	1	4	2
Htri_.7935.1.p1	NA	NA	NA	7	11	4	0	-4	1	2	0	6	2
Htri_.8884.1.p1	ENSDARP00000065565.4	ENSDARG00000044628.5	dtd1	7	7	0	0	4	0	0	0	3	0
Htri_.9053.1.p1	ENSDARP00000124773.1	ENSDARG00000069194.7	mycbpap	7	11	4	0	-4	1	0	0	7	3
Htri_.1007.1.p1	ENSDARP00000102660.2	ENSDARG00000095086.3	cfdp1	6	6	0	0	6	0	0	0	0	0
Htri_.10099.1.p1	NA	NA	NA	6	7	1	0	0	1	1	1	4	-1
Htri_.11445.1.p1	ENSDARP00000153727.1	ENSDARG00000116033.1	cpe	6	6	0	0	5	0	1	0	0	0
Htri_.1189.1.p1	NA	NA	NA	6	9	3	0	-3	1	1	1	2	4
Htri_.11928.1.p1	ENSDARP00000141692.1	ENSDARG00000101199.3	rbp4	6	7	1	0	3	0	1	-1	0	3
Htri_.12828.1.p1	ENSDARP00000068111.6	ENSDARG00000051912.8	hpxb	6	7	1	0	3	-1	1	2	1	0
Htri_.13065.1.p1	ENSDARP00000130491.1	ENSDARG00000102443.3	shank2a	6	6	0	0	3	1	1	0	1	0
Htri_.133.1.p1	ENSDARP00000138196.1	ENSDARG00000077826.5	efcc1	6	6	0	0	4	0	0	1	0	1
Htri_.13306.1.p1	ENSDARP00000139530.1	ENSDARG00000102394.3	ap1g1	6	6	0	0	0	0	0	2	0	4
Htri_.13365.1.p1	ENSDARP00000006091.7	ENSDARG00000017676.8	mmp2	6	6	0	0	3	0	1	2	0	0
Htri_.13461.1.p1	ENSDARP00000121235.1	ENSDARG00000003217.1	urb2	6	6	0	0	1	0	0	0	1	4
Htri_.13890.1.p1	ENSDARP00000152751.1	ENSDARG00000116201.1	AL954670.1	6	7	1	0	4	1	1	1	0	-1
Htri_.13930.1.p1	ENSDARP00000122775.1	ENSDARG00000071450.6	tdrd5	6	8	2	-2	6	0	0	1	0	1
Htri_.1410.1.p1	ENSDARP00000011243.6	ENSDARG00000003216.7	anxa2a	6	6	0	0	3	0	1	2	0	0
Htri_.1498.1.p1	ENSDARP00000109870.2	ENSDARG00000086458.4	hdac10	6	6	0	1	5	0	0	0	0	0
Htri_.1549.2.p1	ENSDARP00000099969.4	ENSDARG00000045870.1	plekha5	6	6	0	0	0	1	0	0	1	4
Htri_.15566.1.p1	NA	NA	NA	6	9	3	-1	6	0	0	1	-2	2
Htri_.15928.1.p1	ENSDARP00000151539.1	ENSDARG00000086302.3	proser1	6	7	1	0	0	1	1	-1	4	1
Htri_.16605.1.p1	NA	NA	NA	6	6	0	0	3	0	1	0	2	0
Htri_.17000.1.p1	ENSDARP00000057688.3	ENSDARG00000039486.5	bag3	6	6	0	0	1	1	1	1	0	2
Htri_.17040.1.p1	ENSDARP00000105230.1	ENSDARG00000087897.3	macroh2a2	6	6	0	0	1	1	1	1	1	1
Htri_.17104.1.p1	ENSDARP00000087078.5	ENSDARG00000063411.6	lrrc73	6	6	0	0	0	1	0	0	4	1
Htri_.17265.1.p1	ENSDARP00000144671.1	ENSDARG00000112797.1	peli1b	6	6	0	0	0	1	0	1	2	2
Htri_.17544.1.p2	NA	NA	NA	6	8	2	-1	2	1	-1	0	5	0
Htri_.17633.1.p1	ENSDARP00000086953.6	ENSDARG00000063358.7	micu1	6	6	0	0	0	0	0	2	4	0
Htri_.18292.1.p1	ENSDARP00000014299.5	ENSDARG00000021046.7	rhbdd1	6	6	0	0	5	0	1	0	0	0
Htri_.18327.1.p1	NA	NA	NA	6	6	0	0	5	0	0	1	0	0
Htri_.1946.1.p1	ENSDARP00000131265.1	ENSDARG00000102241.2	zgc:136410	6	6	0	1	1	1	1	0	2	0
Htri_.2003.1.p1	ENSDARP00000147994.1	ENSDARG00000112326.1	slc16a1b	6	6	0	0	3	0	1	0	2	0
Htri_.2343.1.p1	ENSDARP00000147456.1	ENSDARG00000114428.1	slc35c2	6	6	0	0	3	0	0	0	3	0
Htri_.237.1.p1	ENSDARP00000109901.2	ENSDARG00000086114.3	CR792417.1	6	6	0	0	1	0	1	0	4	0
Htri_.2917.1.p1	ENSDARP00000136024.1	ENSDARG00000102555.2	si:dkey-33i11.9	6	6	0	0	2	1	1	0	1	1
Htri_.3073.1.p1	ENSDARP00000112312.1	ENSDARG00000089838.4	si:dkey-262k9.4	6	6	0	1	3	0	1	0	1	0
Htri_.4325.1.p1	ENSDARP00000067481.4	ENSDARG00000045909.9	dynlt1	6	6	0	1	0	0	1	1	2	1
Htri_.4733.2.p1	ENSDARP00000076033.3	ENSDARG00000058678.6	aqp10b	6	6	0	0	4	0	0	0	2	0
Htri_.5064.1.p1	ENSDARP00000150062.1	ENSDARG00000115108.1	non-available	6	6	0	0	0	1	1	1	2	1
Htri_.5177.1.p1	ENSDARP00000113887.1	ENSDARG00000053318.6	lrrc6	6	6	0	0	0	1	0	1	3	1
Htri_.5406.1.p1	ENSDARP00000124282.1	ENSDARG00000068580.5	glis1a	6	7	1	-1	6	0	0	0	1	0
Htri_.571.1.p1	ENSDARP00000099327.3	ENSDARG00000075468.4	vwa1	6	6	0	1	3	0	1	0	1	0
Htri_.5733.1.p1	ENSDARP00000100789.1	ENSDARG00000077288.3	si:ch211-188c16.1	6	6	0	0	4	0	0	0	1	1
Htri_.5818.1.p1	ENSDARP00000086003.4	ENSDARG00000062955.7	dipk1aa	6	7	1	0	-1	0	0	0	7	0
Htri_.6013.1.p1	ENSDARP00000101376.2	ENSDARG00000075487.5	si:ch211-267e7.3	6	7	1	0	-1	1	0	1	1	4
Htri_.6072.1.p1	NA	NA	NA	6	8	2	-2	5	0	0	1	1	1
Htri_.6153.1.p1	ENSDARP00000090716.2	ENSDARG00000043781.6	psmb10	6	7	1	0	4	0	0	3	0	-1
Htri_.6222.1.p1	ENSDARP00000089908.3	ENSDARG00000029764.8	mef2ca	6	6	0	0	4	0	0	0	2	0
Htri_.6898.2.p1	ENSDARP00000106202.2	ENSDARG00000087556.3	pacrg	6	6	0	0	1	1	1	0	1	2
Htri_.697.1.p1	ENSDARP00000013307.6	ENSDARG00000015010.1	ccdc114	6	6	0	0	1	1	0	1	1	2
Htri_.7351.1.p1	ENSDARP00000034684.6	ENSDARG00000039125.7	map4k5	6	6	0	0	3	1	0	0	2	0
Htri_.7480.1.p1	NA	NA	NA	6	6	0	0	0	0	0	0	5	1
Htri_.8164.1.p1	ENSDARP00000145972.1	ENSDARG00000003675.1	cryl1	6	6	0	0	3	0	0	0	2	1
Htri_.8316.1.p1	ENSDARP00000123510.1	ENSDARG00000062812.7	glsa	6	7	1	0	0	0	0	-1	7	0
Htri_.8743.1.p1	ENSDARP00000115594.1	ENSDARG00000078659.5	tmem176	6	6	0	0	3	0	1	0	2	0
Htri_.10395.1.p1	ENSDARP00000115396.2	ENSDARG00000060030.9	setd1a	5	5	0	0	3	0	0	0	0	2
Htri_.10477.1.p1	ENSDARP00000073439.4	ENSDARG00000056481.5	vat1	5	5	0	0	2	0	1	2	0	0
Htri_.10569.1.p1	ENSDARP00000155242.1	ENSDARG00000100419.2	ints1	5	5	0	0	0	0	0	0	5	0
Htri_.10619.1.p1	ENSDARP00000126090.1	ENSDARG00000096355.4	ighv1-4	5	7	2	0	4	0	1	1	1	-2
Htri_.1123.1.p1	ENSDARP00000151864.1	ENSDARG00000003084.1	spire2	5	5	0	0	0	0	0	0	4	1
Htri_.11322.1.p1	ENSDARP00000072334.4	ENSDARG00000055504.6	si:ch211-212k18.7	5	5	0	0	2	0	1	2	0	0
Htri_.11484.1.p1	ENSDARP00000052905.4	ENSDARG00000036420.7	si:dkey-33c9.6	5	5	0	0	2	0	0	1	2	0
Htri_.11527.1.p1	ENSDARP00000132550.1	ENSDARG00000100712.2	si:dkey-19b23.12	5	5	0	0	5	0	0	0	0	0
Htri_.11664.1.p1	NA	NA	NA	5	6	1	-1	2	0	0	0	0	4
Htri_.11723.1.p1	ENSDARP00000123818.1	ENSDARG00000027381.1	ccdc171	5	6	1	0	-1	0	0	0	4	2
Htri_.11913.1.p1	ENSDARP00000127315.1	ENSDARG00000091836.4	casp7	5	5	0	0	0	1	2	0	1	1
Htri_.12271.1.p1	ENSDARP00000114762.2	ENSDARG00000045092.8	cdk5rap3	5	5	0	0	4	0	0	1	0	0
Htri_.12300.1.p1	ENSDARP00000126698.1	ENSDARG00000040510.9	ca15b	5	6	1	1	-1	0	0	0	3	2
Htri_.12498.1.p1	ENSDARP00000124303.1	ENSDARG00000071113.6	xirp2a	5	6	1	-1	5	0	0	0	0	1
Htri_.12592.1.p1	NA	NA	NA	5	5	0	1	0	0	0	2	2	0
Htri_.12700.1.p1	ENSDARP00000138255.1	ENSDARG00000104891.2	si:dkey-109j17.5	5	5	0	0	5	0	0	0	0	0
Htri_.13381.1.p1	ENSDARP00000101419.3	ENSDARG00000075158.5	igdcc3	5	11	6	0	-6	1	2	2	6	0
Htri_.13628.1.p1	ENSDARP00000120493.1	ENSDARG00000058409.6	hce2l1	5	6	1	-1	5	0	0	0	0	1
Htri_.13709.1.p1	ENSDARP00000017636.5	ENSDARG00000018494.7	smn1	5	5	0	0	1	0	0	0	0	4
Htri_.13712.1.p1	ENSDARP00000138483.1	ENSDARG00000100242.2	dph5	5	5	0	0	4	0	0	1	0	0
Htri_.13871.1.p1	ENSDARP00000129552.1	ENSDARG00000097897.3	sgip1a	5	7	2	0	5	0	1	0	-2	1
Htri_.13874.1.p1	ENSDARP00000113234.2	ENSDARG00000094010.4	swt1	5	5	0	0	2	1	0	1	1	0
Htri_.14264.1.p1	ENSDARP00000027094.8	ENSDARG00000009390.1	npl	5	5	0	0	5	0	0	0	0	0
Htri_.14505.1.p1	ENSDARP00000153073.1	ENSDARG00000040445.8	si:ch211-219a4.3	5	6	1	0	6	0	0	-1	0	0
Htri_.15133.1.p1	ENSDARP00000113570.1	ENSDARG00000006901.9	si:ch1073-459j12.1	5	5	0	0	2	0	1	1	1	0
Htri_.15147.1.p1	ENSDARP00000076693.3	ENSDARG00000059212.4	ciao1	5	5	0	0	5	0	0	0	0	0
Htri_.15355.1.p1	ENSDARP00000067842.5	ENSDARG00000046141.6	zgc:162025	5	5	0	0	0	0	0	1	1	3
Htri_.15472.1.p1	ENSDARP00000110328.2	ENSDARG00000026634.1	ehmt1b	5	5	0	0	0	0	0	2	3	0
Htri_.15916.1.p1	ENSDARP00000152844.1	ENSDARG00000116256.1	bud13	5	5	0	0	0	0	0	2	0	3
Htri_.15919.1.p1	ENSDARP00000065554.5	ENSDARG00000044619.8	birc2	5	5	0	0	0	0	0	3	2	0
Htri_.15963.2.p1	ENSDARP00000129435.2	ENSDARG00000056024.8	eva1c	5	6	1	-1	5	1	0	0	0	0
Htri_.16661.1.p1	ENSDARP00000002547.6	ENSDARG00000009087.1	cd74a	5	5	0	0	4	0	1	0	0	0
Htri_.16684.1.p1	ENSDARP00000121110.1	ENSDARG00000071671.5	nudt22	5	5	0	0	0	1	1	0	3	0
Htri_.16726.1.p1	ENSDARP00000117700.1	ENSDARG00000052567.6	tmem35	5	5	0	1	2	1	0	0	1	0
Htri_.16731.1.p1	ENSDARP00000018978.8	ENSDARG00000015759.1	tspan7	5	5	0	0	4	0	0	1	0	0
Htri_.17188.1.p1	ENSDARP00000107110.2	ENSDARG00000032725.8	rps27a	5	5	0	0	0	0	0	0	5	0
Htri_.17382.1.p1	ENSDARP00000146315.1	ENSDARG00000040874.9	add3a	5	5	0	0	4	0	1	0	0	0
Htri_.1766.1.p1	ENSDARP00000090877.4	ENSDARG00000057286.7	swap70b	5	5	0	0	4	0	1	0	0	0
Htri_.17809.1.p1	ENSDARP00000067582.7	ENSDARG00000045976.7	sidt2	5	5	0	0	0	1	0	0	4	0
Htri_.2297.1.p1	ENSDARP00000018087.6	ENSDARG00000017121.8	mafba	5	5	0	0	1	0	1	1	2	0
Htri_.2299.1.p1	ENSDARP00000015024.7	ENSDARG00000009886.8	rnf114	5	5	0	0	5	0	0	0	0	0
Htri_.2319.1.p1	ENSDARP00000004787.6	ENSDARG00000014587.7	slc38a5b	5	8	3	-2	-1	1	1	2	2	2
Htri_.2646.1.p1	ENSDARP00000150467.1	ENSDARG00000109526.1	calcr	5	6	1	-1	0	1	0	0	4	1
Htri_.2888.1.p1	ENSDARP00000058545.4	ENSDARG00000040021.7	ebag9	5	5	0	0	0	0	0	0	5	0
Htri_.2996.1.p1	ENSDARP00000131329.1	ENSDARG00000101181.2	s100w	5	6	1	0	4	-1	0	1	1	0
Htri_.3661.1.p1	ENSDARP00000112268.3	ENSDARG00000070052.8	tdrd6	5	5	0	0	3	0	0	0	1	1
Htri_.3861.1.p1	ENSDARP00000153890.1	ENSDARG00000070432.8	ino80	5	5	0	0	2	0	0	0	3	0
Htri_.388.1.p1	ENSDARP00000081358.4	ENSDARG00000061161.7	ube2j2	5	5	0	0	5	0	0	0	0	0
Htri_.3880.1.p1	ENSDARP00000062401.4	ENSDARG00000042548.9	tpd52l1	5	5	0	0	5	0	0	0	0	0
Htri_.4219.1.p1	NA	NA	NA	5	5	0	0	1	0	0	0	1	3
Htri_.4851.1.p1	ENSDARP00000143778.1	ENSDARG00000061458.8	phf14	5	5	0	0	2	0	0	0	1	2
Htri_.5347.1.p1	ENSDARP00000147221.1	ENSDARG00000040432.7	klf2b	5	5	0	0	3	1	0	1	0	0
Htri_.5438.1.p1	ENSDARP00000093036.4	ENSDARG00000058366.8	si:dkey-222f8.3	5	5	0	0	2	0	2	0	0	1
Htri_.5443.1.p1	ENSDARP00000056685.7	ENSDARG00000038822.8	mrc1b	5	7	2	0	4	0	-1	-1	2	1
Htri_.5754.1.p1	ENSDARP00000003884.5	ENSDARG00000021107.6	sf3a2	5	5	0	0	2	0	0	0	3	0
Htri_.5773.2.p1	ENSDARP00000010471.6	ENSDARG00000019715.9	metap1d	5	5	0	0	4	0	0	1	0	0
Htri_.5968.1.p1	ENSDARP00000149390.1	ENSDARG00000010381.1	rnf2	5	7	2	0	7	0	0	-1	0	-1
Htri_.6018.1.p1	ENSDARP00000138992.1	ENSDARG00000103811.3	agla	5	5	0	1	0	0	0	2	2	0
Htri_.6503.1.p1	ENSDARP00000138380.1	ENSDARG00000099746.2	rgs3a	5	6	1	0	1	1	1	0	-1	3
Htri_.6827.1.p1	ENSDARP00000101097.2	ENSDARG00000076889.6	ralgapa1	5	10	5	0	-5	1	0	0	5	4
Htri_.6856.1.p1	ENSDARP00000027612.7	ENSDARG00000017037.1	ikbkg	5	5	0	0	1	1	0	0	1	2
Htri_.6917.1.p1	ENSDARP00000060431.5	ENSDARG00000041226.6	cdc40	5	5	0	0	1	0	0	0	4	0
Htri_.704.1.p1	ENSDARP00000076910.5	ENSDARG00000059370.8	nr1d4b	5	5	0	0	1	1	1	0	0	2
Htri_.7096.1.p1	NA	NA	NA	5	5	0	0	2	1	0	0	1	1
Htri_.7153.2.p1	ENSDARP00000111476.3	ENSDARG00000015853.1	rnps1	5	5	0	0	2	0	1	0	2	0
Htri_.7435.1.p1	ENSDARP00000146577.1	ENSDARG00000115542.1	cfd	5	5	0	0	2	0	1	2	0	0
Htri_.7475.2.p1	ENSDARP00000091097.4	ENSDARG00000069118.7	ppp2r5eb	5	5	0	0	0	0	0	0	5	0
Htri_.8025.1.p1	ENSDARP00000027867.10	ENSDARG00000023495.9	ift74	5	5	0	0	0	1	0	0	2	2
Htri_.8037.3.p3	ENSDARP00000141740.1	ENSDARG00000101947.2	ptbp2a	5	7	2	0	4	1	0	1	-2	1
Htri_.8295.1.p1	ENSDARP00000003721.7	ENSDARG00000016086.1	smurf1	5	6	1	0	-1	1	1	0	3	1
Htri_.8563.1.p1	ENSDARP00000014414.7	ENSDARG00000016611.9	scrn3	5	5	0	0	3	0	0	2	0	0
Htri_.8613.1.p1	ENSDARP00000154820.1	ENSDARG00000029480.9	specc1	5	6	1	0	-1	1	0	2	3	0
Htri_.8644.1.p1	ENSDARP00000139474.1	ENSDARG00000101774.2	si:ch211-241j8.2	5	5	0	1	0	1	0	1	0	2
Htri_.8921.2.p1	ENSDARP00000145498.1	ENSDARG00000103158.2	ldb1b	5	5	0	0	0	0	0	2	0	3
Htri_.8929.1.p1	ENSDARP00000079744.4	ENSDARG00000060501.7	dpcd	5	5	0	0	0	0	0	0	4	1
Htri_.9240.1.p1	ENSDARP00000148306.1	ENSDARG00000114620.1	sfrp2	5	5	0	0	2	0	0	1	2	0
Htri_.9504.1.p1	ENSDARP00000139597.1	ENSDARG00000100336.2	pik3r6a	5	5	0	0	0	0	1	1	2	1
Htri_.9795.1.p1	ENSDARP00000141567.1	ENSDARG00000102578.2	mif4gdb	5	5	0	0	0	1	0	0	4	0
Htri_.10064.1.p1	ENSDARP00000120497.1	ENSDARG00000055731.7	si:dkeyp-69e1.8	4	4	0	0	1	0	0	2	1	0
Htri_.10302.1.p1	ENSDARP00000006121.7	ENSDARG00000076742.5	cyth1a	4	7	3	0	-3	0	1	0	4	2
Htri_.10391.1.p1	ENSDARP00000149691.1	ENSDARG00000003599.1	rpl3	4	4	0	0	4	0	0	0	0	0
Htri_.10412.1.p1	ENSDARP00000141304.2	ENSDARG00000102443.3	shank2a	4	4	0	0	0	1	1	0	0	2
Htri_.10494.1.p1	ENSDARP00000136982.1	ENSDARG00000104089.2	p3h4	4	4	0	0	2	0	0	2	0	0
Htri_.10660.1.p1	ENSDARP00000151346.1	ENSDARG00000112969.1	tspan15	4	5	1	0	3	0	1	0	1	-1
Htri_.10736.2.p1	ENSDARP00000043955.5	ENSDARG00000029848.8	zgc:161973	4	5	1	-1	5	0	0	0	0	0
Htri_.10769.2.p1	ENSDARP00000118021.1	ENSDARG00000010784.1	ppp1r12a	4	4	0	0	3	0	0	1	0	0
Htri_.11104.1.p1	ENSDARP00000067174.5	ENSDARG00000045692.7	pphln1	4	4	0	0	0	0	0	1	0	3
Htri_.11392.1.p1	ENSDARP00000143295.1	ENSDARG00000042332.1	plin2	4	4	0	0	3	0	1	0	0	0
Htri_.11407.1.p1	ENSDARP00000082723.5	ENSDARG00000061732.9	raph1b	4	5	1	-1	0	1	0	1	1	2
Htri_.1171.1.p1	ENSDARP00000094818.3	ENSDARG00000070683.4	dkk3b	4	4	0	0	2	1	0	1	0	0
Htri_.11851.1.p1	ENSDARP00000136255.1	ENSDARG00000105018.3	lrrc20	4	4	0	0	3	0	0	1	0	0
Htri_.11987.1.p1	NA	NA	NA	4	5	1	0	1	-1	2	1	1	0
Htri_.12424.1.p1	ENSDARP00000016794.7	ENSDARG00000045172.8	minpp1b	4	4	0	0	3	0	0	1	0	0
Htri_.12428.1.p1	ENSDARP00000104106.2	ENSDARG00000075169.4	bbs1	4	4	0	0	0	1	0	0	0	3
Htri_.12494.1.p1	ENSDARP00000065499.4	ENSDARG00000058953.5	abcc4	4	5	1	0	0	1	0	0	4	-1
Htri_.1272.1.p1	ENSDARP00000064645.5	ENSDARG00000044034.6	tmem86a	4	4	0	0	1	1	1	0	0	1
Htri_.12751.3.p1	ENSDARP00000094532.2	ENSDARG00000074002.3	slc6a11a	4	6	2	-2	0	0	0	3	0	3
Htri_.1294.1.p1	ENSDARP00000093629.2	ENSDARG00000051756.9	pdhx	4	4	0	0	0	0	0	0	4	0
Htri_.13162.2.p1	ENSDARP00000106640.2	ENSDARG00000014180.1	ildr2	4	6	2	1	-2	1	0	3	1	0
Htri_.13197.1.p1	ENSDARP00000128805.1	ENSDARG00000027041.1	pcdh17	4	4	0	0	3	0	0	0	0	1
Htri_.13343.2.p1	ENSDARP00000070899.2	ENSDARG00000054264.6	cog4	4	4	0	0	0	0	0	2	2	0
Htri_.13482.1.p1	ENSDARP00000065651.5	ENSDARG00000077069.3	srgn	4	4	0	0	2	0	1	1	0	0
Htri_.13527.1.p1	ENSDARP00000129006.1	ENSDARG00000055160.6	chadla	4	5	1	0	-1	1	0	0	3	1
Htri_.13560.1.p1	ENSDARP00000139817.1	ENSDARG00000103288.3	non-available	4	7	3	-2	-1	0	0	3	4	0
Htri_.13807.1.p1	ENSDARP00000014030.5	ENSDARG00000020279.8	efcab7	4	5	1	0	-1	1	1	2	0	1
Htri_.13913.1.p1	NA	NA	NA	4	6	2	1	-2	1	1	2	0	1
Htri_.14109.1.p1	ENSDARP00000068661.5	ENSDARG00000052341.6	sgcb	4	4	0	0	1	1	0	2	0	0
Htri_.14112.1.p1	ENSDARP00000115658.1	ENSDARG00000040001.9	fryl	4	4	0	0	0	0	0	0	4	0
Htri_.14403.1.p1	NA	NA	NA	4	6	2	1	0	0	1	-2	3	1
Htri_.14411.1.p1	ENSDARP00000129410.1	ENSDARG00000016429.1	farp2	4	4	0	0	3	0	0	1	0	0
Htri_.14529.1.p1	ENSDARP00000008085.6	ENSDARG00000003920.8	setb	4	4	0	0	0	0	0	0	4	0
Htri_.14900.1.p1	ENSDARP00000148875.1	ENSDARG00000057121.7	c7b	4	4	0	0	2	0	0	1	1	0
Htri_.14925.1.p1	ENSDARP00000072103.4	ENSDARG00000055290.5	mpeg1.1	4	4	0	0	1	0	1	1	0	1
Htri_.15164.2.p1	NA	NA	NA	4	5	1	0	-1	0	0	0	4	1
Htri_.15339.1.p1	ENSDARP00000101428.2	ENSDARG00000076858.3	non-available	4	4	0	0	2	0	1	1	0	0
Htri_.1559.1.p1	NA	NA	NA	4	5	1	0	1	1	2	1	0	-1
Htri_.1568.2.p1	ENSDARP00000137543.1	ENSDARG00000103002.3	nptna	4	5	1	0	-1	0	0	1	4	0
Htri_.15742.1.p1	ENSDARP00000109552.2	ENSDARG00000079441.4	BX649448.1	4	5	1	-1	1	0	1	3	0	0
Htri_.15770.1.p1	ENSDARP00000091083.3	ENSDARG00000069113.6	dbn1	4	4	0	0	2	0	0	2	0	0
Htri_.15790.1.p1	ENSDARP00000130726.1	ENSDARG00000105120.2	gab2	4	4	0	0	1	1	0	0	2	0
Htri_.15835.1.p1	ENSDARP00000103132.3	ENSDARG00000073707.5	cnksr2b	4	4	0	0	3	0	0	1	0	0
Htri_.15967.1.p1	ENSDARP00000073650.4	ENSDARG00000056664.7	arfip2b	4	4	0	0	2	0	0	2	0	0
Htri_.16019.1.p2	ENSDARP00000070795.4	ENSDARG00000054164.5	mrps17	4	4	0	0	0	0	0	0	4	0
Htri_.16069.1.p1	NA	NA	NA	4	4	0	0	0	1	0	3	0	0
Htri_.16086.1.p1	ENSDARP00000131512.1	ENSDARG00000105287.3	mpp1	4	4	0	0	0	0	0	2	2	0
Htri_.16164.1.p1	ENSDARP00000121278.1	ENSDARG00000069085.6	ints2	4	4	0	0	0	0	0	1	3	0
Htri_.16349.1.p1	ENSDARP00000133508.1	ENSDARG00000037556.7	st3gal5	4	5	1	-1	0	0	0	1	4	0
Htri_.16997.1.p1	ENSDARP00000095479.3	ENSDARG00000071004.7	abhd12	4	4	0	0	3	0	0	0	1	0
Htri_.17126.1.p1	ENSDARP00000156858.1	ENSDARG00000021811.8	calm1a	4	4	0	0	4	0	0	0	0	0
Htri_.17157.1.p1	ENSDARP00000121068.1	ENSDARG00000060089.7	btaf1	4	4	0	0	4	0	0	0	0	0
Htri_.17282.1.p2	ENSDARP00000033545.4	ENSDARG00000004460.1	desi2	4	5	1	-1	0	1	0	0	2	2
Htri_.17376.1.p1	ENSDARP00000156485.1	ENSDARG00000111616.1	mgmt	4	4	0	0	0	0	0	1	0	3
Htri_.17473.1.p1	ENSDARP00000031607.7	ENSDARG00000022007.9	zgc:66426	4	5	1	0	-1	1	2	2	0	0
Htri_.17524.1.p1	ENSDARP00000044962.7	ENSDARG00000025089.9	loxl4	4	7	3	0	4	-1	-1	0	-1	3
Htri_.17622.1.p1	ENSDARP00000101815.2	ENSDARG00000074695.6	mertka	4	5	1	0	0	0	0	-1	5	0
Htri_.17640.1.p1	ENSDARP00000029924.6	ENSDARG00000024311.9	nsmce4a	4	4	0	0	0	1	0	0	1	2
Htri_.17666.1.p1	ENSDARP00000125538.1	ENSDARG00000096031.2	si:ch73-6k14.2	4	5	1	-1	3	0	1	0	0	1
Htri_.17908.1.p1	ENSDARP00000089057.4	ENSDARG00000068096.5	atf5a	4	4	0	0	2	0	1	0	0	1
Htri_.17965.1.p1	ENSDARP00000129921.2	ENSDARG00000101859.2	mnta	4	4	0	0	0	0	1	3	0	0
Htri_.17973.1.p1	ENSDARP00000097554.2	ENSDARG00000074660.4	rilp	4	4	0	0	0	0	0	2	0	2
Htri_.18039.1.p1	ENSDARP00000149436.1	ENSDARG00000078775.4	non-available	4	4	0	0	0	0	0	3	0	1
Htri_.18155.1.p1	ENSDARP00000017613.7	ENSDARG00000056181.8	ncam1a	4	6	2	-1	-1	0	0	0	2	4
Htri_.1818.1.p1	ENSDARP00000135464.2	ENSDARG00000099768.2	si:ch211-272n13.3	4	8	4	0	6	0	-1	-2	2	-1
Htri_.1826.1.p1	ENSDARP00000030953.6	ENSDARG00000025189.8	cpne8	4	4	0	0	3	0	1	0	0	0
Htri_.18352.1.p1	ENSDARP00000111339.2	ENSDARG00000087950.3	CABZ01044053.1	4	5	1	0	-1	0	0	1	4	0
Htri_.1838.1.p2	ENSDARP00000044207.4	ENSDARG00000034504.8	lmo1	4	4	0	0	3	1	0	0	0	0
Htri_.1989.2.p1	ENSDARP00000137751.1	ENSDARG00000074876.5	abcd1	4	4	0	0	1	0	0	0	3	0
Htri_.2056.1.p1	ENSDARP00000144789.1	ENSDARG00000088123.4	znf217	4	4	0	0	3	0	0	0	0	1
Htri_.2165.1.p1	ENSDARP00000123063.1	ENSDARG00000012534.1	slc6a6a	4	5	1	-1	3	0	0	0	1	1
Htri_.2240.1.p1	NA	NA	NA	4	5	1	0	-1	0	0	0	5	0
Htri_.2314.1.p1	ENSDARP00000110667.2	ENSDARG00000006124.1	kdm5c	4	5	1	0	-1	0	0	1	1	3
Htri_.2431.2.p1	ENSDARP00000099158.3	ENSDARG00000076364.5	si:dkey-178k16.1	4	4	0	0	2	0	0	0	0	2
Htri_.2458.1.p1	ENSDARP00000102789.2	ENSDARG00000077353.6	rerea	4	6	2	0	-2	0	0	0	2	4
Htri_.256.1.p1	ENSDARP00000152024.1	ENSDARG00000017121.8	mafba	4	4	0	0	0	0	1	1	2	0
Htri_.2610.1.p1	ENSDARP00000098756.2	ENSDARG00000078850.3	plekhm2	4	4	0	0	0	0	0	0	1	3
Htri_.27.1.p1	ENSDARP00000092353.2	ENSDARG00000069677.5	nicn1	4	4	0	0	0	0	0	3	0	1
Htri_.2759.1.p1	ENSDARP00000121943.1	ENSDARG00000036956.8	asxl1	4	4	0	0	0	0	0	2	2	0
Htri_.2760.1.p1	ENSDARP00000053508.5	ENSDARG00000036855.6	plagx	4	5	1	0	-1	0	0	0	5	0
Htri_.2985.2.p1	ENSDARP00000072463.4	ENSDARG00000055607.7	cgna	4	5	1	1	1	1	0	2	-1	0
Htri_.3110.1.p1	ENSDARP00000045231.6	ENSDARG00000028943.9	mtss1la	4	5	1	0	-1	1	1	1	1	1
Htri_.325.2.p1	NA	NA	NA	4	4	0	0	2	0	0	2	0	0
Htri_.3574.1.p1	ENSDARP00000137892.1	ENSDARG00000102266.2	isg20l2	4	4	0	0	3	1	0	0	0	0
Htri_.3865.1.p1	ENSDARP00000150412.1	ENSDARG00000112741.1	ccn2a	4	5	1	-1	3	0	0	1	0	1
Htri_.4020.1.p1	ENSDARP00000046041.6	ENSDARG00000030116.9	susd6	4	4	0	0	3	0	0	1	0	0
Htri_.4086.1.p1	ENSDARP00000116446.1	ENSDARG00000043912.9	mei4	4	4	0	0	3	0	0	1	0	0
Htri_.4105.1.p1	ENSDARP00000063943.3	ENSDARG00000043555.7	tmem30ab	4	4	0	0	2	0	0	2	0	0
Htri_.4144.1.p1	ENSDARP00000119522.2	ENSDARG00000057025.8	chrna2b	4	6	2	0	3	0	1	1	-2	1
Htri_.4147.1.p1	ENSDARP00000002535.7	ENSDARG00000014685.9	esco2	4	4	0	0	2	0	0	0	2	0
Htri_.4660.1.p1	ENSDARP00000141866.2	ENSDARG00000098228.3	thrap3b	4	4	0	0	2	0	0	2	0	0
Htri_.4694.1.p1	ENSDARP00000133246.1	ENSDARG00000100917.2	slc30a8	4	5	1	0	4	0	1	-1	0	0
Htri_.4958.1.p1	ENSDARP00000135500.1	ENSDARG00000100822.2	mapk15	4	4	0	0	0	0	0	1	0	3
Htri_.4968.1.p1	ENSDARP00000072921.4	ENSDARG00000056034.5	pip4p2	4	4	0	0	2	0	0	0	0	2
Htri_.5130.1.p1	ENSDARP00000094858.2	ENSDARG00000070702.6	s100v2	4	4	0	0	3	0	1	0	0	0
Htri_.5212.1.p1	ENSDARP00000014151.6	ENSDARG00000014692.7	znf622	4	4	0	0	0	1	0	0	3	0
Htri_.5272.1.p1	ENSDARP00000056293.4	ENSDARG00000038563.5	pitrm1	4	4	0	0	0	0	0	0	2	2
Htri_.5279.1.p1	ENSDARP00000114292.2	ENSDARG00000000324.1	dcaf8	4	4	0	0	0	0	0	0	1	3
Htri_.5442.1.p1	ENSDARP00000137387.2	ENSDARG00000099445.3	cc2d1b	4	4	0	0	2	0	0	1	1	0
Htri_.5493.1.p1	ENSDARP00000137653.1	ENSDARG00000103589.2	gata6	4	4	0	0	1	0	1	1	0	1
Htri_.5805.1.p1	ENSDARP00000069676.5	ENSDARG00000053201.7	zgc:172323	4	4	0	0	1	1	1	0	1	0
Htri_.5912.1.p1	ENSDARP00000019307.7	ENSDARG00000019294.9	cbln8	4	6	2	0	4	0	0	2	0	-2
Htri_.6352.1.p1	ENSDARP00000065858.6	ENSDARG00000044811.9	cdk9	4	4	0	0	4	0	0	0	0	0
Htri_.6609.1.p1	ENSDARP00000140543.1	ENSDARG00000105231.3	kmt5aa	4	4	0	0	0	0	0	0	4	0
Htri_.6733.2.p1	ENSDARP00000092037.3	ENSDARG00000069527.4	ube2g1b	4	4	0	0	4	0	0	0	0	0
Htri_.6916.1.p1	NA	NA	NA	4	4	0	0	0	0	0	2	0	2
Htri_.7188.1.p1	ENSDARP00000124163.1	ENSDARG00000088929.5	ypel5	4	4	0	0	3	0	0	1	0	0
Htri_.7213.1.p1	ENSDARP00000099482.2	ENSDARG00000075533.4	zbtb24	4	4	0	0	0	0	0	0	4	0
Htri_.733.1.p1	ENSDARP00000117288.1	ENSDARG00000077620.5	cdca7a	4	4	0	0	2	1	0	0	1	0
Htri_.7346.1.p1	ENSDARP00000057154.6	ENSDARG00000039130.8	cdkn3	4	5	1	0	3	0	-1	0	0	2
Htri_.7417.1.p1	ENSDARP00000127309.1	ENSDARG00000042319.6	cdca4	4	4	0	0	2	0	2	0	0	0
Htri_.7776.1.p1	ENSDARP00000111158.2	ENSDARG00000090548.3	CR753886.1	4	6	2	-1	-1	1	1	0	3	1
Htri_.7951.1.p1	ENSDARP00000039155.6	ENSDARG00000041493.6	ipo4	4	4	0	0	3	0	0	0	0	1
Htri_.8023.1.p1	ENSDARP00000147467.1	ENSDARG00000115921.1	BX004787.2	4	4	0	0	1	0	0	0	1	2
Htri_.8083.1.p1	ENSDARP00000117413.1	ENSDARG00000074225.6	si:ch211-269e2.1	4	5	1	0	-1	0	2	3	0	0
Htri_.8222.1.p1	ENSDARP00000016818.5	ENSDARG00000020642.8	gtdc1	4	4	0	0	2	0	0	2	0	0
Htri_.8227.1.p1	ENSDARP00000132260.2	ENSDARG00000030157.1	mybpc2a	4	6	2	-1	-1	1	1	1	0	3
Htri_.8277.1.p1	ENSDARP00000048752.6	ENSDARG00000030789.7	ddx18	4	4	0	0	0	0	0	1	3	0
Htri_.8397.2.p1	ENSDARP00000082902.5	ENSDARG00000061759.9	kdm6a	4	4	0	0	0	0	0	0	4	0
Htri_.8411.1.p1	ENSDARP00000026312.6	ENSDARG00000018383.8	frzb	4	4	0	0	2	0	1	0	0	1
Htri_.8925.1.p1	ENSDARP00000034077.6	ENSDARG00000044975.6	krt94	4	4	0	0	2	0	0	2	0	0
Htri_.9431.1.p1	ENSDARP00000114539.1	ENSDARG00000037406.7	wdr19	4	4	0	0	0	1	0	0	2	1
Htri_.9554.1.p1	ENSDARP00000102656.5	ENSDARG00000077361.6	bptf	4	6	2	0	-1	0	0	-1	4	2
Htri_.9610.1.p1	ENSDARP00000132970.1	ENSDARG00000099921.4	tbce	4	4	0	0	0	0	0	0	4	0
Htri_.9652.1.p1	ENSDARP00000110366.2	ENSDARG00000089742.3	fam161a	4	6	2	0	-2	1	2	1	1	1
Htri_.975.1.p1	ENSDARP00000104915.2	ENSDARG00000095627.2	c1qc	4	5	1	1	3	0	-1	1	0	0
Htri_.9933.1.p1	ENSDARP00000127325.1	ENSDARG00000090930.4	si:ch211-120g10.1	4	4	0	0	3	0	0	1	0	0
Htri_.10076.1.p1	ENSDARP00000055489.4	ENSDARG00000038066.9	kpna2	3	3	0	0	0	0	0	0	3	0
Htri_.10102.1.p1	ENSDARP00000129777.3	ENSDARG00000006385.1	triobpb	3	3	0	0	2	0	0	1	0	0
Htri_.10180.1.p1	ENSDARP00000014157.6	ENSDARG00000011727.9	b9d1	3	3	0	0	0	1	1	1	0	0
Htri_.10271.1.p1	ENSDARP00000156693.1	ENSDARG00000078953.5	epn3a	3	4	1	-1	0	1	0	0	3	0
Htri_.10305.1.p1	ENSDARP00000092605.2	ENSDARG00000040528.7	lgals3bpb	3	6	3	-1	3	0	1	2	0	-2
Htri_.10410.1.p1	ENSDARP00000147885.1	ENSDARG00000116120.1	cox6a2	3	4	1	-1	2	0	1	1	0	0
Htri_.10556.1.p1	ENSDARP00000128948.1	ENSDARG00000075368.5	mrm2	3	3	0	0	1	0	0	1	0	1
Htri_.10574.2.p1	ENSDARP00000139704.1	ENSDARG00000103511.3	zfand2a	3	3	0	0	3	0	0	0	0	0
Htri_.10627.1.p1	ENSDARP00000022310.9	ENSDARG00000017049.1	adsl	3	3	0	0	0	0	0	0	0	3
Htri_.1066.2.p1	ENSDARP00000002264.6	ENSDARG00000003841.1	usb1	3	4	1	-1	3	0	0	0	1	0
Htri_.10692.1.p1	ENSDARP00000097696.3	ENSDARG00000073963.6	si:ch211-258f14.2	3	3	0	0	0	0	0	2	0	1
Htri_.10792.1.p1	ENSDARP00000122063.2	ENSDARG00000061951.8	golgb1	3	4	1	0	0	0	0	-1	3	1
Htri_.10858.1.p1	ENSDARP00000138536.2	ENSDARG00000039185.7	nfyba	3	3	0	0	0	0	0	0	1	2
Htri_.10862.1.p1	ENSDARP00000050220.4	ENSDARG00000030694.5	atp6v1e1b	3	3	0	0	0	0	0	0	0	3
Htri_.10953.1.p1	ENSDARP00000011083.6	ENSDARG00000020101.7	psmc2	3	3	0	0	0	0	0	1	0	2
Htri_.1118.1.p1	ENSDARP00000013949.6	ENSDARG00000013950.7	pdf	3	3	0	0	0	0	0	1	2	0
Htri_.11205.1.p1	ENSDARP00000108089.2	ENSDARG00000014690.1	rps4x	3	3	0	0	3	0	0	0	0	0
Htri_.11246.1.p1	ENSDARP00000056744.6	ENSDARG00000038865.7	acox3	3	3	0	1	0	0	0	1	1	0
Htri_.1127.1.p1	ENSDARP00000106096.2	ENSDARG00000042496.7	parp12a	3	4	1	-1	4	0	0	0	0	0
Htri_.1129.1.p1	ENSDARP00000146697.1	ENSDARG00000003487.1	nup93	3	3	0	0	3	0	0	0	0	0
Htri_.11298.1.p1	ENSDARP00000099354.2	ENSDARG00000079068.5	adam12	3	3	0	0	0	0	1	0	0	2
Htri_.11324.1.p2	ENSDARP00000142854.1	ENSDARG00000100946.3	si:ch211-212k18.9	3	3	0	0	0	0	1	2	0	0
Htri_.1136.3.p1	ENSDARP00000152983.1	ENSDARG00000114401.1	arl2bp	3	4	1	0	-1	0	0	2	1	1
Htri_.11440.2.p1	ENSDARP00000121021.1	ENSDARG00000004634.1	osbp	3	4	1	-1	4	0	0	0	0	0
Htri_.11461.1.p1	ENSDARP00000136284.1	ENSDARG00000099672.2	capgb	3	5	2	0	5	0	0	0	-2	0
Htri_.11543.1.p1	ENSDARP00000135056.1	ENSDARG00000061301.6	gmpr2	3	3	0	0	0	1	1	0	0	1
Htri_.11557.1.p1	ENSDARP00000147197.1	ENSDARG00000006545.1	rgp1	3	3	0	0	0	0	0	1	0	2
Htri_.11634.2.p1	ENSDARP00000136575.2	ENSDARG00000110349.1	si:ch211-8c17.2	3	3	0	0	2	1	0	0	0	0
Htri_.11658.1.p1	ENSDARP00000020901.8	ENSDARG00000018721.1	npnta	3	4	1	1	2	1	-1	0	0	0
Htri_.11684.1.p1	ENSDARP00000025226.5	ENSDARG00000002240.8	psmb6	3	3	0	0	2	0	0	1	0	0
Htri_.11755.1.p1	ENSDARP00000118557.2	ENSDARG00000110702.1	zgc:162154	3	5	2	-2	3	0	1	1	0	0
Htri_.11770.1.p1	ENSDARP00000150117.1	ENSDARG00000079452.6	rbm46	3	4	1	-1	0	1	1	1	0	1
Htri_.11804.1.p1	ENSDARP00000002360.5	ENSDARG00000003486.7	ppp1caa	3	3	0	0	0	0	0	0	2	1
Htri_.12079.1.p1	ENSDARP00000117746.1	ENSDARG00000006112.1	myof	3	4	1	0	0	0	-1	0	4	0
Htri_.12352.1.p1	ENSDARP00000119744.1	ENSDARG00000025226.1	znf668	3	4	1	0	-1	0	0	0	1	3
Htri_.12399.1.p1	ENSDARP00000144672.1	ENSDARG00000111331.1	cybc1	3	3	0	0	0	0	0	2	1	0
Htri_.12411.1.p1	ENSDARP00000037308.4	ENSDARG00000027428.6	rpp30	3	3	0	0	0	0	2	1	0	0
Htri_.12543.1.p1	ENSDARP00000069984.3	ENSDARG00000053466.6	timmdc1	3	4	1	0	0	-1	0	1	0	3
Htri_.12563.1.p1	ENSDARP00000148352.1	ENSDARG00000022895.9	mcf2a	3	5	2	0	-1	-1	0	1	3	1
Htri_.12784.1.p1	ENSDARP00000129104.1	ENSDARG00000090872.5	si:dkey-276j7.1	3	5	2	0	4	0	0	-2	0	1
Htri_.13200.1.p1	ENSDARP00000089398.3	ENSDARG00000068261.5	pros1	3	3	0	0	0	0	1	2	0	0
Htri_.13245.1.p1	ENSDARP00000137036.1	ENSDARG00000060542.7	lgr4	3	3	0	0	1	0	0	0	0	2
Htri_.13247.1.p1	ENSDARP00000142977.1	ENSDARG00000089236.4	mettl15	3	3	0	0	0	1	0	1	0	1
Htri_.13299.1.p1	ENSDARP00000132139.1	ENSDARG00000099380.3	rpl13	3	3	0	0	3	0	0	0	0	0
Htri_.13370.1.p1	ENSDARP00000141650.2	ENSDARG00000019081.1	non-available	3	3	0	0	0	0	0	3	0	0
Htri_.13544.1.p1	ENSDARP00000109895.1	ENSDARG00000078707.6	sema7a	3	3	0	0	1	1	0	1	0	0
Htri_.13566.1.p1	ENSDARP00000129506.1	ENSDARG00000060494.8	eprs1	3	3	0	0	0	0	0	2	0	1
Htri_.13659.1.p1	ENSDARP00000137907.1	ENSDARG00000079672.6	efl1	3	4	1	0	-1	0	0	0	4	0
Htri_.13702.1.p1	ENSDARP00000153420.1	ENSDARG00000112079.1	slc39a1	3	4	1	0	-1	0	0	0	2	2
Htri_.14000.1.p1	ENSDARP00000101878.2	ENSDARG00000078752.6	rubcn	3	3	0	0	0	0	0	1	2	0
Htri_.14085.1.p1	NA	NA	NA	3	5	2	-1	-1	0	0	0	2	3
Htri_.14088.1.p1	ENSDARP00000120927.1	ENSDARG00000062297.8	soat1	3	4	1	0	0	0	0	-1	4	0
Htri_.14093.1.p1	ENSDARP00000061036.5	ENSDARG00000041644.6	si:dkey-194e6.1	3	7	4	-1	-3	1	2	0	0	4
Htri_.14139.1.p1	ENSDARP00000122139.1	ENSDARG00000059175.5	cep19	3	5	2	0	-2	0	0	0	3	2
Htri_.14256.1.p1	ENSDARP00000150531.1	ENSDARG00000061992.7	dot1l	3	5	2	0	-2	0	0	0	5	0
Htri_.14394.1.p1	ENSDARP00000147250.1	ENSDARG00000114785.1	si:ch211-201h21.5	3	4	1	0	-1	0	0	3	0	1
Htri_.14631.1.p1	ENSDARP00000109189.3	ENSDARG00000093043.3	ugt2a7	3	3	0	0	1	0	0	1	1	0
Htri_.14751.1.p1	ENSDARP00000123372.1	ENSDARG00000095459.3	si:ch211-191j22.3	3	3	0	0	1	0	0	2	0	0
Htri_.14840.1.p1	ENSDARP00000130174.2	ENSDARG00000017880.1	kcnip3b	3	5	2	-1	2	0	0	-1	3	0
Htri_.14888.1.p1	ENSDARP00000156860.1	ENSDARG00000117042.1	gadd45ga	3	3	0	0	0	1	1	0	1	0
Htri_.15007.1.p1	ENSDARP00000083401.5	ENSDARG00000061960.7	ube3b	3	3	0	0	2	0	0	0	0	1
Htri_.15143.1.p1	ENSDARP00000107339.2	ENSDARG00000026726.9	anxa1a	3	3	0	0	2	0	1	0	0	0
Htri_.15234.1.p1	ENSDARP00000088395.3	ENSDARG00000067777.4	zgc:158640	3	3	0	0	0	0	0	0	2	1
Htri_.15253.1.p1	ENSDARP00000144232.1	ENSDARG00000063159.9	si:dkey-32e23.4	3	3	0	0	0	0	0	1	0	2
Htri_.1533.1.p1	ENSDARP00000025776.6	ENSDARG00000016415.9	dhtkd1	3	3	0	0	0	0	0	3	0	0
Htri_.15435.1.p1	ENSDARP00000051069.5	ENSDARG00000052851.7	golph3	3	4	1	0	-1	0	0	0	0	4
Htri_.15594.1.p1	ENSDARP00000122379.1	ENSDARG00000056322.9	ldb3a	3	4	1	0	-1	1	1	2	0	0
Htri_.15677.1.p1	ENSDARP00000065562.4	ENSDARG00000044626.5	ccdc90b	3	3	0	0	0	0	1	1	0	1
Htri_.15851.1.p1	ENSDARP00000117135.1	ENSDARG00000061243.6	ubash3ba	3	3	0	0	0	0	0	0	0	3
Htri_.15905.1.p1	ENSDARP00000101909.1	ENSDARG00000067591.5	puraa	3	3	0	0	0	0	0	0	1	2
Htri_.15938.1.p1	ENSDARP00000064732.7	ENSDARG00000110193.1	hephl1b	3	4	1	0	3	0	1	0	-1	0
Htri_.16112.1.p1	ENSDARP00000152412.1	ENSDARG00000114605.1	si:dkey-91m11.5	3	3	0	0	2	0	0	0	1	0
Htri_.16381.1.p1	ENSDARP00000147051.1	ENSDARG00000078865.5	cxxc5a	3	3	0	0	0	0	0	3	0	0
Htri_.16468.1.p1	ENSDARP00000153402.1	ENSDARG00000068582.7	rnf44	3	4	1	0	-1	0	0	0	0	4
Htri_.16474.3.p1	ENSDARP00000024922.9	ENSDARG00000015653.1	tnip1	3	3	0	0	0	0	0	0	2	1
Htri_.16477.2.p1	ENSDARP00000099541.3	ENSDARG00000075121.4	hbegfa	3	3	0	0	2	0	1	0	0	0
Htri_.16506.1.p1	ENSDARP00000135083.1	ENSDARG00000103732.2	plp1a	3	4	1	-1	0	0	0	0	0	4
Htri_.16557.1.p2	ENSDARP00000116449.1	ENSDARG00000062954.8	clk2a	3	3	0	0	0	0	0	0	2	1
Htri_.1656.1.p1	NA	NA	NA	3	4	1	0	0	1	0	0	-1	3
Htri_.16565.1.p1	ENSDARP00000101285.3	ENSDARG00000078986.4	mplkip	3	3	0	0	0	0	0	0	1	2
Htri_.16782.1.p1	ENSDARP00000040954.4	ENSDARG00000021250.8	slc25a48	3	6	3	0	-2	-1	2	1	1	2
Htri_.16952.1.p1	ENSDARP00000145949.1	ENSDARG00000115463.1	tomt	3	4	1	0	-1	0	0	1	3	0
Htri_.17002.1.p1	ENSDARP00000072121.4	ENSDARG00000055314.7	mcmbp	3	3	0	0	1	0	0	2	0	0
Htri_.17007.1.p1	ENSDARP00000024199.4	ENSDARG00000016022.5	zic5	3	3	0	0	0	1	1	1	0	0
Htri_.17058.1.p1	ENSDARP00000154891.1	ENSDARG00000115399.1	galm	3	3	0	0	2	0	1	0	0	0
Htri_.17214.1.p1	ENSDARP00000036649.5	ENSDARG00000026902.8	cryzl1	3	3	0	0	3	0	0	0	0	0
Htri_.17236.1.p1	ENSDARP00000063715.5	ENSDARG00000009046.1	nphp1	3	3	0	0	0	1	0	1	0	1
Htri_.17307.1.p1	ENSDARP00000118851.1	ENSDARG00000063572.5	perp	3	3	0	0	1	0	1	1	0	0
Htri_.17402.1.p1	ENSDARP00000090311.2	ENSDARG00000068738.5	cox5b2	3	3	0	0	0	0	0	3	0	0
Htri_.17544.3.p1	ENSDARP00000003782.8	ENSDARG00000014292.1	med15	3	4	1	-1	2	0	0	2	0	0
Htri_.17561.1.p1	ENSDARP00000120392.1	ENSDARG00000094324.2	efemp2a	3	4	1	-1	1	0	1	1	0	1
Htri_.17648.2.p1	ENSDARP00000118039.1	ENSDARG00000013763.1	rrbp1a	3	4	1	0	3	-1	0	0	0	1
Htri_.17650.1.p1	ENSDARP00000006549.6	ENSDARG00000016656.8	mgme1	3	4	1	0	0	0	0	-1	0	4
Htri_.17652.2.p1	ENSDARP00000065434.5	ENSDARG00000007795.1	cst3	3	3	0	0	1	0	1	1	0	0
Htri_.17670.1.p1	ENSDARP00000146032.1	ENSDARG00000031888.7	mapk8a	3	3	0	0	0	0	0	0	3	0
Htri_.17778.1.p1	ENSDARP00000105690.1	ENSDARG00000074996.5	tbrg1	3	3	0	0	3	0	0	0	0	0
Htri_.17811.1.p1	ENSDARP00000090344.4	ENSDARG00000068760.6	tnks1bp1	3	3	0	0	0	0	0	0	2	1
Htri_.17867.1.p1	ENSDARP00000128554.1	ENSDARG00000097205.2	ulk2	3	3	0	0	2	0	0	1	0	0
Htri_.17939.1.p1	ENSDARP00000084386.4	ENSDARG00000062315.6	sik2b	3	3	0	0	0	1	0	0	2	0
Htri_.18019.2.p1	ENSDARP00000132708.1	ENSDARG00000102483.2	numa1	3	5	2	0	-1	1	0	0	4	-1
Htri_.18082.1.p1	ENSDARP00000055553.5	ENSDARG00000038106.7	slc37a4a	3	4	1	-1	1	0	0	0	3	0
Htri_.18146.1.p1	ENSDARP00000131752.2	ENSDARG00000014137.1	picalmb	3	3	0	0	1	0	0	2	0	0
Htri_.18261.1.p1	ENSDARP00000071593.5	ENSDARG00000054864.6	aplp2	3	4	1	0	-1	1	1	2	0	0
Htri_.18283.1.p1	ENSDARP00000091985.3	ENSDARG00000069503.4	cldnh	3	4	1	-1	3	0	0	0	1	0
Htri_.18337.1.p1	ENSDARP00000129236.1	ENSDARG00000042833.7	rffl	3	3	0	0	3	0	0	0	0	0
Htri_.2004.1.p1	ENSDARP00000132530.2	ENSDARG00000101441.2	lima1a	3	3	0	0	0	0	1	0	0	2
Htri_.2022.1.p1	ENSDARP00000155420.1	ENSDARG00000079148.5	nckap5l	3	3	0	0	3	0	0	0	0	0
Htri_.2093.1.p1	ENSDARP00000027718.9	ENSDARG00000006353.1	itga5	3	3	0	0	0	0	0	1	0	2
Htri_.2111.1.p1	ENSDARP00000083040.4	ENSDARG00000073899.6	nemp1	3	3	0	0	2	0	0	0	0	1
Htri_.2218.1.p1	ENSDARP00000131365.2	ENSDARG00000101413.2	dusp7	3	3	0	0	0	0	1	2	0	0
Htri_.2257.1.p1	ENSDARP00000129179.1	ENSDARG00000078075.6	ilrun	3	3	0	0	0	0	1	1	0	1
Htri_.2327.1.p1	ENSDARP00000132458.1	ENSDARG00000100020.2	pim1	3	3	0	0	0	1	0	1	1	0
Htri_.2333.1.p1	ENSDARP00000065396.4	ENSDARG00000044540.6	fkbp2	3	3	0	0	0	0	0	1	2	0
Htri_.2340.1.p1	ENSDARP00000148272.1	ENSDARG00000115866.1	adnpb	3	4	1	0	-1	0	0	0	4	0
Htri_.2360.2.p1	ENSDARP00000088782.5	ENSDARG00000026988.9	tbc1d22b	3	3	0	0	0	1	1	1	0	0
Htri_.2403.3.p1	NA	NA	NA	3	3	0	0	0	0	0	0	2	1
Htri_.2489.1.p1	ENSDARP00000032398.6	ENSDARG00000073997.4	srpk1a	3	3	0	0	0	0	0	0	1	2
Htri_.2582.1.p1	ENSDARP00000101483.4	ENSDARG00000077400.5	rbm10	3	4	1	0	0	0	0	-1	2	2
Htri_.2632.1.p1	ENSDARP00000103977.2	ENSDARG00000078924.5	tmco4	3	3	0	0	0	0	1	0	0	2
Htri_.2661.1.p1	ENSDARP00000110768.2	ENSDARG00000018404.1	krt18a.1	3	3	0	0	0	0	1	2	0	0
Htri_.2766.1.p1	ENSDARP00000119170.1	ENSDARG00000008931.1	renbp	3	3	0	0	3	0	0	0	0	0
Htri_.2873.1.p1	ENSDARP00000140294.2	ENSDARG00000104874.2	fzd6	3	3	0	0	0	0	0	3	0	0
Htri_.2950.1.p1	ENSDARP00000131427.1	ENSDARG00000075824.7	virma	3	3	0	0	0	0	0	0	1	2
Htri_.3004.1.p1	ENSDARP00000046921.4	ENSDARG00000034771.6	rab13	3	4	1	0	-1	1	1	2	0	0
Htri_.3010.1.p1	ENSDARP00000098103.3	ENSDARG00000076058.5	gba	3	4	1	-1	0	0	0	2	2	0
Htri_.3039.1.p1	ENSDARP00000122201.2	ENSDARG00000095030.4	si:ch73-120g24.4	3	6	3	0	0	0	1	2	-3	3
Htri_.3047.1.p1	ENSDARP00000129568.1	ENSDARG00000042969.8	znf1035	3	3	0	0	0	0	0	2	0	1
Htri_.3156.1.p1	ENSDARP00000056380.4	ENSDARG00000056462.7	crp2	3	4	1	0	3	0	1	0	-1	0
Htri_.3194.1.p1	ENSDARP00000085810.4	ENSDARG00000062872.6	mrs2	3	3	0	0	0	0	1	2	0	0
Htri_.3333.1.p1	ENSDARP00000103653.2	ENSDARG00000079175.4	si:ch211-79k12.1	3	3	0	0	1	0	1	0	1	0
Htri_.3345.1.p1	ENSDARP00000060728.5	ENSDARG00000041428.7	yrdc	3	3	0	0	0	0	0	3	0	0
Htri_.3351.1.p1	NA	NA	NA	3	3	0	0	0	0	0	1	0	2
Htri_.3353.1.p1	ENSDARP00000145940.1	ENSDARG00000102898.2	mtf1	3	3	0	0	0	1	0	1	0	1
Htri_.3398.1.p1	ENSDARP00000043402.5	ENSDARG00000005713.8	ethe1	3	3	0	0	0	0	0	2	0	1
Htri_.3489.1.p1	ENSDARP00000140104.1	ENSDARG00000103443.2	vwde	3	4	1	-1	3	0	0	1	0	0
Htri_.3519.1.p1	ENSDARP00000103197.2	ENSDARG00000017397.1	smarcc1a	3	3	0	0	0	0	1	2	0	0
Htri_.3530.4.p1	ENSDARP00000074293.3	ENSDARG00000057234.6	chtopa	3	4	1	1	2	0	1	0	-1	0
Htri_.3558.1.p1	ENSDARP00000124641.1	ENSDARG00000058597.7	nt5c3a	3	3	0	0	0	1	0	1	0	1
Htri_.3561.1.p1	ENSDARP00000097615.4	ENSDARG00000079217.5	bbs9	3	3	0	0	0	0	0	2	0	1
Htri_.3621.1.p1	ENSDARP00000098601.3	ENSDARG00000009779.8	mcl1a	3	3	0	0	0	0	0	0	3	0
Htri_.3835.1.p1	ENSDARP00000069996.3	ENSDARG00000053481.6	entpd5a	3	5	2	0	4	1	0	0	0	-2
Htri_.402.2.p1	ENSDARP00000058734.3	ENSDARG00000040157.5	glt8d1	3	3	0	0	0	0	0	3	0	0
Htri_.403.1.p1	ENSDARP00000076814.3	ENSDARG00000059298.5	spcs1	3	3	0	0	0	0	0	3	0	0
Htri_.4114.1.p1	ENSDARP00000138850.1	ENSDARG00000101900.2	xrn2	3	3	0	0	3	0	0	0	0	0
Htri_.415.1.p1	ENSDARP00000065995.5	ENSDARG00000044899.8	tmem183a	3	3	0	0	3	0	0	0	0	0
Htri_.4194.1.p1	ENSDARP00000018865.6	ENSDARG00000007697.9	fabp7a	3	5	2	0	3	1	1	0	0	-2
Htri_.4228.1.p1	ENSDARP00000122353.1	ENSDARG00000039649.7	mtif3	3	3	0	0	0	0	0	0	3	0
Htri_.4269.1.p1	ENSDARP00000112228.3	ENSDARG00000060349.8	wasf1	3	8	5	0	-3	1	-2	1	4	2
Htri_.4434.1.p1	ENSDARP00000109456.1	ENSDARG00000088251.4	lgals17	3	4	1	-1	4	0	0	0	0	0
Htri_.45.4.p1	ENSDARP00000036580.5	ENSDARG00000058522.5	shq1	3	4	1	-1	0	0	0	1	3	0
Htri_.4508.1.p1	ENSDARP00000014272.9	ENSDARG00000020798.1	necap1	3	5	2	0	-2	0	0	1	4	0
Htri_.4547.1.p1	ENSDARP00000144778.1	ENSDARG00000116748.1	cdc42l	3	3	0	0	0	0	0	0	0	3
Htri_.4605.3.p1	ENSDARP00000156411.1	ENSDARG00000020850.8	eef1a1l1	3	3	0	0	0	0	0	0	3	0
Htri_.4638.1.p1	ENSDARP00000154227.1	ENSDARG00000058502.6	olah	3	3	0	0	3	0	0	0	0	0
Htri_.4653.1.p1	ENSDARP00000136567.1	ENSDARG00000103658.2	hivep1	3	3	0	0	0	0	0	0	0	3
Htri_.4666.1.p1	ENSDARP00000058490.5	ENSDARG00000039980.9	ppt1	3	3	0	0	3	0	0	0	0	0
Htri_.4711.1.p1	ENSDARP00000139434.1	ENSDARG00000103340.2	clic1	3	3	0	0	1	0	0	2	0	0
Htri_.4748.1.p1	ENSDARP00000114388.2	ENSDARG00000033804.8	snx27a	3	4	1	0	-1	0	0	0	0	4
Htri_.4777.1.p1	ENSDARP00000140192.1	ENSDARG00000099213.2	glyr1	3	3	0	0	0	1	1	1	0	0
Htri_.4839.1.p1	ENSDARP00000052420.3	ENSDARG00000036107.4	txnipa	3	3	0	0	1	0	1	0	0	1
Htri_.4853.1.p1	ENSDARP00000015592.4	ENSDARG00000002613.5	rpa3	3	3	0	0	1	0	0	2	0	0
Htri_.4900.1.p1	ENSDARP00000049146.5	ENSDARG00000033754.7	rbm48	3	3	0	0	0	0	0	3	0	0
Htri_.5004.1.p1	ENSDARP00000050124.5	ENSDARG00000029043.7	nup42	3	3	0	0	0	0	0	0	3	0
Htri_.5012.1.p1	ENSDARP00000144262.1	ENSDARG00000035676.6	ptp4a2b	3	3	0	0	0	0	0	3	0	0
Htri_.5025.1.p1	ENSDARP00000094186.4	ENSDARG00000035889.7	zbtb8b	3	3	0	0	0	0	0	2	0	1
Htri_.5113.1.p1	ENSDARP00000055618.7	ENSDARG00000015552.1	phactr4a	3	4	1	0	-1	0	1	3	0	0
Htri_.5142.2.p1	ENSDARP00000026470.5	ENSDARG00000077037.3	txlna	3	3	0	1	0	0	0	2	0	0
Htri_.5425.1.p1	ENSDARP00000057298.6	ENSDARG00000039220.9	st6galnac5a	3	4	1	0	3	0	0	-1	0	1
Htri_.5453.1.p1	ENSDARP00000081297.5	ENSDARG00000061140.8	colec12	3	3	0	0	1	0	0	0	2	0
Htri_.556.1.p1	ENSDARP00000122246.1	ENSDARG00000059360.7	srsf3b	3	3	0	0	0	0	0	0	3	0
Htri_.5596.1.p1	ENSDARP00000110220.2	ENSDARG00000016771.1	tfa	3	3	0	1	0	0	0	0	0	2
Htri_.5652.1.p1	ENSDARP00000070950.4	ENSDARG00000054300.5	dhrs1	3	3	0	0	0	0	1	0	0	2
Htri_.580.1.p1	ENSDARP00000127992.1	ENSDARG00000058127.7	hcfc2	3	3	0	0	0	0	0	0	1	2
Htri_.5925.1.p1	ENSDARP00000019171.8	ENSDARG00000024588.1	gpc5b	3	3	0	0	1	0	0	2	0	0
Htri_.5974.1.p1	NA	NA	NA	3	3	0	0	3	0	0	0	0	0
Htri_.5983.1.p1	ENSDARP00000152951.1	ENSDARG00000038826.6	jph1b	3	3	0	0	0	0	0	2	0	1
Htri_.6001.1.p1	ENSDARP00000119902.1	ENSDARG00000062916.7	mrpl37	3	3	0	0	0	0	0	2	1	0
Htri_.6100.1.p1	ENSDARP00000015072.5	ENSDARG00000029905.8	phyhd1	3	3	0	0	0	0	0	0	0	3
Htri_.6181.1.p1	ENSDARP00000017859.8	ENSDARG00000016903.1	wdr5	3	4	1	0	-1	0	0	0	3	1
Htri_.6199.1.p1	ENSDARP00000152341.1	ENSDARG00000059636.7	non-available	3	3	0	0	0	0	0	0	2	1
Htri_.6209.1.p1	ENSDARP00000106706.2	ENSDARG00000044281.1	erbin	3	3	0	0	0	0	0	0	2	1
Htri_.6345.1.p1	ENSDARP00000153176.1	ENSDARG00000114479.1	ptpa	3	3	0	0	1	0	0	0	2	0
Htri_.6398.1.p1	ENSDARP00000109861.2	ENSDARG00000091619.3	mvb12ba	3	3	0	0	0	0	0	2	0	1
Htri_.642.1.p1	ENSDARP00000112679.1	ENSDARG00000018146.8	gpx1a	3	3	0	0	0	0	1	2	0	0
Htri_.6517.1.p1	ENSDARP00000010055.7	ENSDARG00000019230.1	rpl7a	3	3	0	0	3	0	0	0	0	0
Htri_.6538.1.p1	ENSDARP00000097554.2	ENSDARG00000074660.4	rilp	3	3	0	0	2	0	0	0	0	1
Htri_.6622.1.p1	ENSDARP00000024189.5	ENSDARG00000005791.8	rpl28	3	3	0	0	3	0	0	0	0	0
Htri_.6677.1.p1	ENSDARP00000116187.1	ENSDARG00000058226.6	ak3	3	3	0	0	1	0	0	2	0	0
Htri_.6697.1.p1	ENSDARP00000154764.1	ENSDARG00000098312.2	scarb2a	3	4	1	-1	1	0	0	2	1	0
Htri_.6735.1.p1	ENSDARP00000075074.5	ENSDARG00000057882.6	arpc3	3	3	0	0	3	0	0	0	0	0
Htri_.6788.1.p1	ENSDARP00000091436.4	ENSDARG00000069269.6	wdr35	3	3	0	0	0	1	0	0	0	2
Htri_.6803.1.p1	ENSDARP00000124055.1	ENSDARG00000095833.3	alk	3	3	0	0	3	0	0	0	0	0
Htri_.694.1.p1	ENSDARP00000142474.1	ENSDARG00000088346.4	miip	3	4	1	0	-1	0	0	1	2	1
Htri_.6992.1.p1	ENSDARP00000090641.4	ENSDARG00000012073.1	kif15	3	3	0	0	0	0	1	0	2	0
Htri_.7014.1.p1	ENSDARP00000127531.1	ENSDARG00000075826.5	msh4	3	6	3	-2	1	1	0	-1	1	3
Htri_.7041.1.p1	ENSDARP00000025519.8	ENSDARG00000019367.1	tgfb3	3	3	0	0	1	0	1	0	1	0
Htri_.7230.1.p1	ENSDARP00000064667.6	ENSDARG00000044056.9	ahi1	3	3	0	0	0	1	0	0	0	2
Htri_.7266.1.p1	ENSDARP00000051525.3	ENSDARG00000035546.6	jmjd7	3	3	0	0	0	0	0	0	0	3
Htri_.7408.1.p1	ENSDARP00000129197.2	ENSDARG00000012271.1	pacc1	3	3	0	0	1	0	1	0	1	0
Htri_.7438.2.p1	ENSDARP00000102078.3	ENSDARG00000079056.5	si:ch211-194c3.5	3	5	2	1	-2	1	0	1	0	2
Htri_.7474.1.p1	ENSDARP00000114128.1	ENSDARG00000060534.7	sgpp1	3	3	0	0	0	0	0	2	0	1
Htri_.7593.1.p1	ENSDARP00000153862.1	ENSDARG00000055563.6	drosha	3	3	0	0	0	0	0	0	3	0
Htri_.760.1.p1	ENSDARP00000134763.2	ENSDARG00000098420.3	non-available	3	3	0	0	0	1	0	2	0	0
Htri_.7815.1.p1	ENSDARP00000098740.3	ENSDARG00000038429.7	csrnp1b	3	4	1	0	0	0	-1	0	4	0
Htri_.7838.1.p1	ENSDARP00000155882.1	ENSDARG00000116894.1	zdhhc23b	3	3	0	0	3	0	0	0	0	0
Htri_.7857.1.p1	ENSDARP00000101853.2	ENSDARG00000058394.5	tagln3b	3	3	0	0	0	0	0	0	3	0
Htri_.7881.1.p1	ENSDARP00000018980.9	ENSDARG00000007320.1	rpl7	3	3	0	0	0	0	0	0	3	0
Htri_.7980.1.p1	ENSDARP00000021989.4	ENSDARG00000016964.7	non-available	3	4	1	-1	1	0	0	3	0	0
Htri_.800.1.p1	ENSDARP00000127541.1	ENSDARG00000078901.6	anks1ab	3	3	0	0	0	1	0	0	2	0
Htri_.8058.1.p1	ENSDARP00000097549.3	ENSDARG00000076339.4	cln5	3	4	1	0	4	0	0	-1	0	0
Htri_.8068.1.p1	ENSDARP00000111741.3	ENSDARG00000113355.1	mycbp2	3	4	1	-1	0	0	0	0	1	3
Htri_.8071.1.p1	ENSDARP00000042258.6	ENSDARG00000029729.8	clybl	3	3	0	2	0	0	0	1	0	0
Htri_.8082.1.p1	ENSDARP00000131183.1	ENSDARG00000076004.5	ppp2r3b	3	3	0	0	0	0	0	0	0	3
Htri_.8175.1.p1	ENSDARP00000061320.5	ENSDARG00000069926.5	hsd3b1	3	4	1	0	-1	0	1	2	1	0
Htri_.8302.2.p1	ENSDARP00000059666.5	ENSDARG00000040730.8	wdr75	3	3	0	0	0	0	0	3	0	0
Htri_.8335.1.p1	ENSDARP00000122378.1	ENSDARG00000031678.8	col5a2a	3	4	1	-1	2	1	1	0	0	0
Htri_.8344.1.p1	ENSDARP00000137118.2	ENSDARG00000095901.3	col18a1b	3	4	1	0	-1	1	1	1	1	0
Htri_.8413.1.p1	ENSDARP00000007868.8	ENSDARG00000020000.1	sh3bp4a	3	3	0	0	0	0	1	0	2	0
Htri_.8448.1.p1	ENSDARP00000060133.4	ENSDARG00000041040.5	piga	3	3	0	0	3	0	0	0	0	0
Htri_.8463.1.p1	ENSDARP00000119028.1	ENSDARG00000061690.8	nxpe3	3	3	0	0	2	0	0	1	0	0
Htri_.8526.1.p1	ENSDARP00000123414.2	ENSDARG00000001676.1	gpm6bb	3	4	1	-1	1	0	1	1	1	0
Htri_.8544.2.p1	ENSDARP00000128570.1	ENSDARG00000016311.1	dock9b	3	3	0	0	0	0	0	0	3	0
Htri_.8550.1.p1	ENSDARP00000062853.5	ENSDARG00000042824.7	nfe2l2a	3	3	0	0	1	0	1	1	0	0
Htri_.8571.1.p1	ENSDARP00000093650.4	ENSDARG00000095577.3	cybrd1	3	3	0	0	0	0	0	1	2	0
Htri_.8609.1.p1	ENSDARP00000132742.2	ENSDARG00000089190.3	tanc1b	3	4	1	0	-1	0	0	2	0	2
Htri_.8707.1.p1	ENSDARP00000061498.6	ENSDARG00000041959.7	cxcr4b	3	4	1	-1	1	0	0	1	2	0
Htri_.879.1.p1	NA	NA	NA	3	3	0	0	1	0	1	1	0	0
Htri_.8816.1.p1	ENSDARP00000121413.1	ENSDARG00000076360.6	rpl37	3	3	0	0	3	0	0	0	0	0
Htri_.8907.1.p1	ENSDARP00000117834.1	ENSDARG00000043006.8	gnav1	3	3	0	0	0	0	0	3	0	0
Htri_.8970.1.p1	ENSDARP00000109347.1	ENSDARG00000074378.5	junba	3	3	0	0	0	0	0	1	1	1
Htri_.9067.1.p1	ENSDARP00000089080.3	ENSDARG00000017255.9	tmed1b	3	3	0	0	0	0	0	3	0	0
Htri_.9087.1.p1	ENSDARP00000022971.7	ENSDARG00000029011.9	xpnpep1	3	3	0	0	0	0	0	1	0	2
Htri_.9089.1.p1	ENSDARP00000053945.3	ENSDARG00000037116.6	cxcl12a	3	3	0	0	0	1	1	1	0	0
Htri_.9276.1.p1	ENSDARP00000148857.1	ENSDARG00000114628.1	rps3a	3	3	0	0	0	0	0	0	3	0
Htri_.9308.2.p1	ENSDARP00000153932.1	ENSDARG00000019581.1	uso1	3	4	1	-1	0	1	2	1	0	0
Htri_.9328.1.p1	ENSDARP00000011735.8	ENSDARG00000057099.7	papss1	3	3	0	0	0	0	0	2	0	1
Htri_.9338.1.p1	ENSDARP00000064845.6	ENSDARG00000044169.7	prelid1b	3	3	0	0	0	0	0	2	1	0
Htri_.9513.1.p1	ENSDARP00000096987.3	ENSDARG00000071701.4	zgc:162941	3	3	0	0	2	1	0	0	0	0
Htri_.9576.1.p1	ENSDARP00000122559.1	ENSDARG00000041708.9	kat14	3	3	0	0	1	0	0	2	0	0
Htri_.9695.1.p1	ENSDARP00000040306.7	ENSDARG00000032808.9	tdrd7a	3	3	0	0	2	1	0	0	0	0
Htri_.9733.1.p1	ENSDARP00000014099.8	ENSDARG00000006553.1	rras	3	3	0	0	0	1	1	1	0	0
Htri_.9762.1.p1	ENSDARP00000050244.5	ENSDARG00000007916.8	xpnpep3	3	3	0	0	0	0	0	2	0	1
Htri_.9915.1.p1	ENSDARP00000113117.1	ENSDARG00000079616.5	cramp1	3	3	0	0	0	0	0	0	0	3
Htri_.10104.1.p1	ENSDARP00000087122.5	ENSDARG00000063438.7	srebf2	2	2	0	0	0	0	0	0	0	2
Htri_.10124.1.p1	ENSDARP00000094378.2	ENSDARG00000054942.8	lgals2a	2	2	0	1	0	0	0	1	0	0
Htri_.10125.2.p1	ENSDARP00000092027.3	ENSDARG00000014366.1	luc7l3	2	2	0	0	0	0	0	0	2	0
Htri_.10176.1.p1	ENSDARP00000129550.1	ENSDARG00000055472.7	nubp1	2	2	0	0	0	0	0	2	0	0
Htri_.10205.1.p1	ENSDARP00000072683.4	ENSDARG00000004796.8	mgrn1b	2	2	0	0	0	0	0	0	2	0
Htri_.10272.1.p1	ENSDARP00000077208.3	ENSDARG00000059498.6	arl16	2	2	0	0	0	0	0	0	1	1
Htri_.10301.1.p1	ENSDARP00000105871.2	ENSDARG00000078509.5	socs4	2	2	0	0	0	0	1	0	0	1
Htri_.10360.1.p1	ENSDARP00000104599.1	ENSDARG00000086245.3	si:dkeyp-121d2.7	2	2	0	0	0	0	0	2	0	0
Htri_.10393.2.p1	ENSDARP00000123399.1	ENSDARG00000004954.1	grna	2	3	1	0	2	0	1	0	0	-1
Htri_.10427.1.p1	NA	NA	NA	2	2	0	0	0	0	1	1	0	0
Htri_.10439.1.p1	ENSDARP00000108493.2	ENSDARG00000037928.1	ddx42	2	2	0	0	0	0	0	1	1	0
Htri_.10448.1.p1	ENSDARP00000126050.1	ENSDARG00000096229.2	si:dkey-260c8.8	2	2	0	0	0	0	0	2	0	0
Htri_.10549.1.p1	ENSDARP00000125811.1	ENSDARG00000074060.5	map3k14a	2	2	0	0	0	0	1	0	0	1
Htri_.10590.1.p1	ENSDARP00000094826.3	ENSDARG00000070686.4	cdipt	2	3	1	0	-1	0	0	0	0	3
Htri_.10633.1.p1	ENSDARP00000081428.4	ENSDARG00000061185.5	nat15	2	2	0	0	0	0	0	2	0	0
Htri_.10642.1.p1	NA	NA	NA	2	2	0	0	0	0	0	0	2	0
Htri_.10669.1.p1	ENSDARP00000072990.5	ENSDARG00000045515.8	kin	2	2	0	0	0	0	0	0	2	0
Htri_.1069.1.p1	ENSDARP00000131824.1	ENSDARG00000103271.2	pla2g15	2	2	0	0	0	0	0	2	0	0
Htri_.10702.1.p1	ENSDARP00000041528.6	ENSDARG00000029944.9	parpbp	2	2	0	0	1	0	0	0	0	1
Htri_.10706.1.p1	ENSDARP00000020383.5	ENSDARG00000002174.6	itfg2	2	2	0	0	2	0	0	0	0	0
Htri_.10708.2.p1	ENSDARP00000014696.6	ENSDARG00000006011.7	klhl42	2	3	1	1	2	0	0	-1	0	0
Htri_.10748.1.p1	ENSDARP00000040032.7	ENSDARG00000016010.1	nup107	2	2	0	0	0	0	0	1	0	1
Htri_.10754.1.p1	ENSDARP00000140498.1	ENSDARG00000098186.2	non-available	2	3	1	0	0	0	0	-1	0	3
Htri_.10766.1.p1	ENSDARP00000014732.5	ENSDARG00000005891.8	cyb5r3	2	2	0	0	0	1	1	0	0	0
Htri_.10778.1.p1	ENSDARP00000039876.5	ENSDARG00000032627.8	non-available	2	2	0	0	0	0	0	2	0	0
Htri_.10782.1.p1	ENSDARP00000025940.8	ENSDARG00000012066.1	dcn	2	2	0	0	2	0	0	0	0	0
Htri_.10885.1.p1	ENSDARP00000049169.4	ENSDARG00000032405.5	ckap4	2	2	0	0	0	1	1	0	0	0
Htri_.10973.1.p1	ENSDARP00000134419.2	ENSDARG00000098311.3	si:zfos-932h1.3	2	2	0	0	1	0	0	0	1	0
Htri_.10975.1.p1	ENSDARP00000130144.1	ENSDARG00000001953.1	pfkfb3	2	2	0	0	2	0	0	0	0	0
Htri_.11004.1.p2	ENSDARP00000131400.1	ENSDARG00000078073.4	nudt5	2	2	0	0	2	0	0	0	0	0
Htri_.11076.1.p1	ENSDARP00000085270.4	ENSDARG00000062651.6	zc3hc1	2	2	0	0	0	0	0	0	0	2
Htri_.11144.1.p1	ENSDARP00000153111.1	ENSDARG00000068705.7	tmem168a	2	2	0	0	0	0	0	2	0	0
Htri_.11157.1.p1	ENSDARP00000049060.4	ENSDARG00000029018.6	cdkn1ba	2	2	0	0	0	0	0	2	0	0
Htri_.11158.1.p1	ENSDARP00000141570.1	ENSDARG00000099322.2	CABZ01071848.1	2	4	2	0	-2	0	0	0	0	4
Htri_.11235.1.p1	ENSDARP00000142971.1	ENSDARG00000105575.2	si:dkey-6n21.12	2	2	0	0	1	0	1	0	0	0
Htri_.11291.1.p1	ENSDARP00000126646.1	ENSDARG00000019406.1	non-available	2	2	0	0	0	0	0	1	0	1
Htri_.1141.1.p2	ENSDARP00000037758.6	ENSDARG00000026829.7	cotl1	2	2	0	0	2	0	0	0	0	0
Htri_.1143.1.p1	ENSDARP00000007735.8	ENSDARG00000070723.7	ndufa9a	2	2	0	0	0	0	0	0	2	0
Htri_.11451.1.p1	ENSDARP00000153626.1	ENSDARG00000069432.6	plscr3b	2	3	1	0	1	1	1	0	-1	0
Htri_.11454.1.p1	ENSDARP00000139192.1	ENSDARG00000067918.6	elp5	2	3	1	-1	0	0	0	0	3	0
Htri_.11459.1.p1	ENSDARP00000114277.1	ENSDARG00000017235.1	eif5a	2	3	1	-1	0	1	1	0	1	0
Htri_.11465.1.p1	ENSDARP00000128711.1	ENSDARG00000019797.1	qrich1	2	2	0	0	0	0	1	1	0	0
Htri_.11470.1.p1	ENSDARP00000149438.1	ENSDARG00000069331.6	trip6	2	2	0	0	0	0	0	0	0	2
Htri_.11496.1.p1	ENSDARP00000141836.1	ENSDARG00000099122.2	naa38	2	2	0	0	0	0	0	2	0	0
Htri_.11506.1.p1	ENSDARP00000087012.5	ENSDARG00000052091.7	rbpjb	2	2	0	0	0	0	1	1	0	0
Htri_.11545.1.p1	ENSDARP00000012295.8	ENSDARG00000075831.4	slc7a8a	2	2	0	0	0	0	1	0	1	0
Htri_.11551.2.p1	ENSDARP00000156785.1	ENSDARG00000061385.9	haus3	2	2	0	0	1	0	0	0	0	1
Htri_.11568.1.p1	ENSDARP00000069753.5	ENSDARG00000011190.1	fgfr1b	2	3	1	-1	0	1	1	0	0	1
Htri_.11687.1.p1	ENSDARP00000051906.7	ENSDARG00000035771.9	non-available	2	3	1	0	0	0	0	0	3	-1
Htri_.11786.1.p1	ENSDARP00000062857.4	ENSDARG00000042827.6	adoa	2	2	0	0	0	1	1	0	0	0
Htri_.11821.1.p1	ENSDARP00000122067.1	ENSDARG00000055569.7	ghdc	2	2	0	0	0	0	0	2	0	0
Htri_.11843.1.p1	ENSDARP00000014456.6	ENSDARG00000013623.1	vdac2	2	2	0	0	0	0	0	0	0	2
Htri_.11862.8.p1	ENSDARP00000120035.1	ENSDARG00000053836.6	si:ch211-284o19.8	2	2	0	0	2	0	0	0	0	0
Htri_.11898.1.p1	ENSDARP00000076218.4	ENSDARG00000058830.5	zdhhc3b	2	2	0	0	0	0	0	1	0	1
Htri_.11965.1.p1	ENSDARP00000126623.1	ENSDARG00000057531.6	pgap3	2	2	0	0	0	0	0	2	0	0
Htri_.1197.1.p1	NA	NA	NA	2	2	0	0	0	0	0	2	0	0
Htri_.12070.1.p1	ENSDARP00000096662.3	ENSDARG00000012824.1	itga3b	2	3	1	-1	0	1	0	1	0	1
Htri_.12158.1.p1	ENSDARP00000036949.5	ENSDARG00000017960.1	sfxn2	2	2	0	0	0	0	0	0	2	0
Htri_.12161.1.p1	ENSDARP00000110194.2	ENSDARG00000090512.4	trim8a	2	2	0	0	0	0	0	2	0	0
Htri_.12176.1.p1	ENSDARP00000129140.1	ENSDARG00000053026.8	kif19	2	3	1	0	-1	1	1	0	1	0
Htri_.12210.1.p1	ENSDARP00000150821.1	ENSDARG00000112644.1	CU459056.1	2	2	0	0	0	0	1	1	0	0
Htri_.12224.1.p1	ENSDARP00000007488.8	ENSDARG00000004322.9	ush1ga	2	2	0	0	0	1	1	0	0	0
Htri_.12255.3.p1	ENSDARP00000140064.1	ENSDARG00000104225.2	ndel1b	2	2	0	0	2	0	0	0	0	0
Htri_.12286.1.p1	ENSDARP00000114403.1	ENSDARG00000045075.6	tmem106a	2	2	0	0	2	0	0	0	0	0
Htri_.12342.1.p1	ENSDARP00000066582.4	ENSDARG00000004274.9	zgc:112496	2	2	0	0	0	0	0	0	2	0
Htri_.12386.1.p1	NA	NA	NA	2	2	0	0	0	0	0	0	0	2
Htri_.12451.1.p1	ENSDARP00000020528.6	ENSDARG00000014907.8	htra1b	2	2	0	0	0	1	1	0	0	0
Htri_.12453.1.p1	ENSDARP00000012869.4	ENSDARG00000005246.7	asb3	2	3	1	0	3	0	0	0	-1	0
Htri_.12490.1.p1	ENSDARP00000061750.5	ENSDARG00000042130.6	zp3a.2	2	2	0	0	2	0	0	0	0	0
Htri_.12524.1.p1	NA	NA	NA	2	5	3	0	-3	0	0	1	0	4
Htri_.12561.1.p1	ENSDARP00000148572.1	ENSDARG00000115831.1	fdx1	2	2	0	0	0	0	0	2	0	0
Htri_.12593.1.p1	ENSDARP00000131447.2	ENSDARG00000101089.2	gart	2	2	0	0	0	0	0	2	0	0
Htri_.12635.1.p1	ENSDARP00000116161.1	ENSDARG00000076328.5	osbpl11	2	2	0	0	0	0	0	0	0	2
Htri_.1264.1.p1	ENSDARP00000022233.7	ENSDARG00000009299.1	dusp8a	2	2	0	0	2	0	0	0	0	0
Htri_.12667.1.p1	NA	NA	NA	2	3	1	0	3	0	0	-1	0	0
Htri_.12676.1.p1	ENSDARP00000052317.4	ENSDARG00000036036.8	mdka	2	4	2	0	1	1	1	1	-2	0
Htri_.12681.1.p1	ENSDARP00000034827.5	ENSDARG00000024324.6	arhgap1	2	2	0	0	0	0	0	1	0	1
Htri_.12699.1.p1	ENSDARP00000116659.1	ENSDARG00000051975.8	cd99	2	2	0	0	2	0	0	0	0	0
Htri_.1278.1.p1	ENSDARP00000048506.4	ENSDARG00000009266.7	uevld	2	2	0	0	0	0	0	0	2	0
Htri_.12781.2.p1	ENSDARP00000123908.1	ENSDARG00000076924.5	als2b	2	2	0	0	0	1	0	0	0	1
Htri_.12804.1.p1	ENSDARP00000145801.1	ENSDARG00000044521.6	eef1b2	2	3	1	0	0	1	0	0	2	-1
Htri_.12814.1.p1	ENSDARP00000063028.5	ENSDARG00000032318.9	mfsd6a	2	6	4	-1	-3	0	0	3	0	3
Htri_.1284.1.p1	ENSDARP00000130756.1	ENSDARG00000096081.3	non-available	2	3	1	0	-1	0	0	0	1	2
Htri_.12908.1.p1	ENSDARP00000104870.2	ENSDARG00000063522.7	bbs4	2	2	0	0	0	0	0	0	2	0
Htri_.12943.1.p1	ENSDARP00000027609.7	ENSDARG00000003132.1	apip	2	2	0	0	0	0	0	0	2	0
Htri_.12988.2.p1	ENSDARP00000097715.2	ENSDARG00000076143.5	ppip5k1a	2	2	0	0	0	0	0	2	0	0
Htri_.12993.1.p1	ENSDARP00000150760.1	ENSDARG00000006691.9	rpl12	2	2	0	0	1	0	0	1	0	0
Htri_.13075.1.p1	ENSDARP00000093830.4	ENSDARG00000068457.7	tnnt3b	2	4	2	-1	-1	0	2	0	0	2
Htri_.13120.1.p1	ENSDARP00000076939.5	ENSDARG00000059398.7	myef2	2	2	0	0	0	0	0	1	0	1
Htri_.13164.1.p1	ENSDARP00000024082.9	ENSDARG00000016706.1	atic	2	2	0	0	0	0	0	2	0	0
Htri_.13173.1.p1	ENSDARP00000114478.1	ENSDARG00000038822.8	mrc1b	2	2	0	0	0	0	0	0	1	1
Htri_.13201.2.p1	ENSDARP00000126605.1	ENSDARG00000078751.5	tpp2	2	2	0	0	0	0	0	1	0	1
Htri_.13215.1.p1	ENSDARP00000151560.1	ENSDARG00000041570.9	mrpl39	2	2	0	0	0	0	0	2	0	0
Htri_.1322.1.p1	ENSDARP00000089336.3	ENSDARG00000068231.6	non-available	2	3	1	0	1	0	0	0	2	-1
Htri_.1324.1.p1	ENSDARP00000145867.1	ENSDARG00000109347.1	kbtbd4	2	2	0	0	0	0	0	2	0	0
Htri_.13393.1.p1	ENSDARP00000148297.1	ENSDARG00000038116.6	gnrhr4	2	2	0	0	0	0	0	2	0	0
Htri_.13496.1.p1	ENSDARP00000029174.8	ENSDARG00000031420.8	wt1a	2	2	0	0	1	0	1	0	0	0
Htri_.135.1.p1	ENSDARP00000040811.5	ENSDARG00000034624.8	nuf2	2	2	0	0	0	0	0	2	0	0
Htri_.13507.1.p1	ENSDARP00000143597.1	ENSDARG00000062020.9	gse1	2	4	2	0	2	0	-1	-1	1	1
Htri_.13530.1.p1	ENSDARP00000137800.2	ENSDARG00000102249.2	pepd	2	2	0	0	0	0	0	2	0	0
Htri_.13541.1.p1	ENSDARP00000148525.1	ENSDARG00000104637.2	fam219b	2	2	0	0	0	1	0	1	0	0
Htri_.13551.1.p1	ENSDARP00000058338.5	ENSDARG00000039882.7	ap3s2	2	2	0	0	0	0	0	2	0	0
Htri_.13580.1.p1	ENSDARP00000020840.6	ENSDARG00000010596.9	slc7a6os	2	4	2	-1	-1	0	0	2	2	0
Htri_.1359.1.p1	ENSDARP00000108347.2	ENSDARG00000012005.1	mob2b	2	3	1	-1	0	0	1	2	0	0
Htri_.13596.1.p1	ENSDARP00000142197.1	ENSDARG00000063030.7	mesd	2	2	0	0	0	0	0	2	0	0
Htri_.13697.1.p1	NA	NA	NA	2	2	0	0	0	0	0	2	0	0
Htri_.13701.1.p1	ENSDARP00000150575.1	ENSDARG00000019941.8	sgta	2	2	0	0	0	0	0	0	2	0
Htri_.13743.1.p1	ENSDARP00000105060.1	ENSDARG00000090751.4	zc3h3	2	2	0	0	0	0	0	2	0	0
Htri_.13796.1.p1	ENSDARP00000134871.1	ENSDARG00000105009.2	ddah2	2	5	3	0	-3	0	1	2	2	0
Htri_.13922.2.p1	ENSDARP00000017762.8	ENSDARG00000020761.1	arrdc2	2	2	0	0	0	0	0	2	0	0
Htri_.13939.1.p1	ENSDARP00000122994.1	ENSDARG00000035859.9	angptl4	2	2	0	0	0	0	1	0	1	0
Htri_.140.1.p1	ENSDARP00000093602.5	ENSDARG00000071212.5	p3h1	2	2	0	0	0	1	0	1	0	0
Htri_.14006.1.p1	ENSDARP00000018393.8	ENSDARG00000006514.1	her6	2	2	0	0	0	0	1	0	1	0
Htri_.14067.2.p1	ENSDARP00000139344.2	ENSDARG00000041689.9	usf1	2	2	0	0	0	0	0	0	2	0
Htri_.14080.1.p1	ENSDARP00000057641.5	ENSDARG00000039456.7	acbd6	2	2	0	0	0	0	0	2	0	0
Htri_.14123.1.p1	ENSDARP00000063151.4	ENSDARG00000043011.5	chst14	2	2	0	0	0	0	1	1	0	0
Htri_.14166.1.p1	ENSDARP00000071563.4	ENSDARG00000038866.7	trappc8	2	3	1	0	-1	0	1	2	0	0
Htri_.14186.1.p1	ENSDARP00000007237.7	ENSDARG00000018623.8	rad54l	2	2	0	0	0	0	0	1	0	1
Htri_.14225.1.p1	ENSDARP00000104781.1	ENSDARG00000086661.3	si:ch211-125m10.6	2	4	2	0	-2	0	0	1	3	0
Htri_.14286.1.p1	ENSDARP00000154242.1	ENSDARG00000103735.2	elovl1b	2	2	0	0	0	0	0	2	0	0
Htri_.14294.1.p1	ENSDARP00000009333.7	ENSDARG00000012656.1	atf6	2	2	0	0	0	1	0	1	0	0
Htri_.1432.1.p1	ENSDARP00000157140.1	ENSDARG00000092696.3	cyp11a2	2	4	2	-2	1	0	0	2	0	1
Htri_.14338.1.p1	ENSDARP00000109882.1	ENSDARG00000056862.8	cep63	2	4	2	0	-2	0	0	0	1	3
Htri_.14357.1.p1	ENSDARP00000023515.6	ENSDARG00000018953.7	gclm	2	2	0	0	0	0	0	2	0	0
Htri_.1447.1.p1	NA	NA	NA	2	4	2	0	-2	1	0	0	3	0
Htri_.14511.1.p1	ENSDARP00000051775.4	ENSDARG00000035699.5	srp19	2	2	0	0	0	0	0	0	0	2
Htri_.14523.1.p1	ENSDARP00000156125.1	ENSDARG00000110236.1	ptgesl	2	3	1	0	0	0	0	-1	3	0
Htri_.14538.1.p1	ENSDARP00000139063.2	ENSDARG00000100813.3	nudt12	2	3	1	0	-1	0	0	1	0	2
Htri_.1454.1.p1	ENSDARP00000093998.3	ENSDARG00000070387.5	nudt7	2	4	2	-1	-1	0	0	0	3	1
Htri_.1456.2.p1	ENSDARP00000008019.7	ENSDARG00000014866.1	hprt1l	2	3	1	0	-1	0	0	0	3	0
Htri_.14585.1.p1	ENSDARP00000139942.1	ENSDARG00000095515.3	entr1	2	2	0	0	2	0	0	0	0	0
Htri_.14608.1.p1	ENSDARP00000100891.3	ENSDARG00000073773.5	tti2	2	3	1	0	3	0	0	0	-1	0
Htri_.14685.1.p1	ENSDARP00000115667.2	ENSDARG00000093120.3	si:dkey-117m1.4	2	3	1	0	0	0	-1	1	0	2
Htri_.14708.1.p1	ENSDARP00000144563.1	ENSDARG00000092508.3	si:ch73-376l24.2	2	2	0	0	2	0	0	0	0	0
Htri_.14749.1.p1	ENSDARP00000060954.5	ENSDARG00000041576.8	nudt18	2	2	0	0	0	1	0	1	0	0
Htri_.14808.2.p1	NA	NA	NA	2	3	1	-1	0	0	0	3	0	0
Htri_.14857.1.p1	ENSDARP00000131197.2	ENSDARG00000098857.2	lifra	2	3	1	0	-1	0	0	1	0	2
Htri_.14966.1.p1	ENSDARP00000138757.1	ENSDARG00000099679.2	tent2	2	2	0	0	0	0	0	2	0	0
Htri_.14970.1.p1	ENSDARP00000087966.4	ENSDARG00000008153.1	serinc5	2	2	0	0	0	0	0	2	0	0
Htri_.1506.1.p1	ENSDARP00000011624.6	ENSDARG00000011661.1	twf1b	2	2	0	0	0	0	0	2	0	0
Htri_.15066.1.p1	ENSDARP00000085896.6	ENSDARG00000062904.1	idua	2	2	0	0	0	0	1	0	0	1
Htri_.1512.1.p1	ENSDARP00000067174.5	ENSDARG00000045692.7	pphln1	2	2	0	0	0	0	0	0	2	0
Htri_.15132.1.p1	ENSDARP00000115652.1	ENSDARG00000074742.6	elmod3	2	3	1	0	-1	0	0	2	1	0
Htri_.15172.1.p1	ENSDARP00000140808.2	ENSDARG00000019897.1	gpat4	2	3	1	0	3	0	-1	0	0	0
Htri_.1518.1.p1	ENSDARP00000150710.1	ENSDARG00000070826.5	bpgm	2	3	1	0	-1	1	1	0	0	1
Htri_.15201.1.p1	ENSDARP00000120229.1	ENSDARG00000007657.8	ccnh	2	2	0	0	0	0	0	1	0	1
Htri_.15205.1.p1	ENSDARP00000088388.4	ENSDARG00000032482.9	si:dkey-40c11.2	2	3	1	-1	0	0	1	1	1	0
Htri_.15278.1.p1	NA	NA	NA	2	3	1	0	0	1	0	0	2	-1
Htri_.15300.1.p1	ENSDARP00000103858.3	ENSDARG00000075395.5	dguok	2	2	0	0	2	0	0	0	0	0
Htri_.15394.1.p1	ENSDARP00000055328.6	ENSDARG00000037964.7	lhx2a	2	3	1	1	-1	0	0	0	2	0
Htri_.15412.1.p1	ENSDARP00000010182.8	ENSDARG00000008026.1	niban2b	2	3	1	0	-1	0	1	2	0	0
Htri_.1553.1.p2	ENSDARP00000155960.1	ENSDARG00000116617.1	spaca4l	2	3	1	0	-1	0	0	0	3	0
Htri_.15543.1.p1	ENSDARP00000021993.5	ENSDARG00000016904.6	bckdk	2	2	0	0	0	0	0	1	0	1
Htri_.15572.1.p1	ENSDARP00000071629.3	ENSDARG00000068640.5	rsf1b.1	2	2	0	0	0	0	0	2	0	0
Htri_.1558.1.p1	ENSDARP00000122179.1	ENSDARG00000015015.9	tspan18b	2	2	0	0	0	0	0	2	0	0
Htri_.15671.1.p1	ENSDARP00000065502.4	ENSDARG00000044596.7	pgap2	2	2	0	0	0	0	0	0	2	0
Htri_.15682.2.p1	ENSDARP00000016566.6	ENSDARG00000012932.1	mat2b	2	3	1	0	-1	0	0	3	0	0
Htri_.15693.2.p1	ENSDARP00000053207.4	ENSDARG00000036629.6	rps14	2	5	3	-2	3	0	0	0	-1	2
Htri_.15740.1.p1	ENSDARP00000144569.1	ENSDARG00000054096.6	rbm41	2	2	0	0	2	0	0	0	0	0
Htri_.15793.1.p1	ENSDARP00000017246.8	ENSDARG00000058128.7	msna	2	2	0	0	0	1	1	0	0	0
Htri_.1581.1.p1	ENSDARP00000127593.1	ENSDARG00000075725.5	cep152	2	3	1	0	-1	0	0	3	0	0
Htri_.16000.1.p1	ENSDARP00000140752.1	ENSDARG00000100481.2	smg6	2	2	0	0	0	0	0	0	0	2
Htri_.1607.1.p1	ENSDARP00000084113.5	ENSDARG00000062204.6	sigirr	2	3	1	-1	0	1	0	1	0	1
Htri_.16090.1.p1	ENSDARP00000012856.7	ENSDARG00000005462.9	kif4	2	3	1	0	-1	0	0	1	2	0
Htri_.1615.1.p1	ENSDARP00000130743.1	ENSDARG00000007711.1	rab3il1	2	2	0	0	0	0	0	0	2	0
Htri_.16197.1.p1	ENSDARP00000157102.1	ENSDARG00000116741.1	ywhag2	2	2	0	0	1	0	0	0	1	0
Htri_.16216.1.p1	ENSDARP00000114854.1	ENSDARG00000067608.5	zswim7	2	2	0	0	0	0	0	2	0	0
Htri_.16218.1.p1	ENSDARP00000088351.3	ENSDARG00000067752.5	pigl	2	3	1	0	-1	0	0	1	2	0
Htri_.16366.1.p1	ENSDARP00000116575.1	ENSDARG00000017842.1	syvn1	2	2	0	0	0	0	0	0	2	0
Htri_.1640.1.p1	ENSDARP00000129280.1	ENSDARG00000079756.5	peak1	2	2	0	0	0	1	0	0	0	1
Htri_.16481.1.p1	ENSDARP00000143798.1	ENSDARG00000052368.8	cltb	2	2	0	0	0	0	0	2	0	0
Htri_.1649.1.p1	ENSDARP00000128699.1	ENSDARG00000089255.4	kcnj11l	2	2	0	0	0	0	1	0	0	1
Htri_.16560.1.p1	ENSDARP00000124217.2	ENSDARG00000007960.1	hnrnpaba	2	2	0	0	0	0	1	0	1	0
Htri_.1662.1.p1	ENSDARP00000148164.1	ENSDARG00000111031.1	commd9	2	2	0	0	0	0	0	2	0	0
Htri_.16657.1.p1	ENSDARP00000149921.1	ENSDARG00000114747.1	si:ch211-175m2.5	2	2	0	0	0	0	0	1	1	0
Htri_.1666.1.p1	ENSDARP00000121121.1	ENSDARG00000025615.7	prr15la	2	2	0	1	0	0	0	1	0	0
Htri_.16708.2.p1	ENSDARP00000073316.6	ENSDARG00000076796.5	dlg3	2	4	2	0	-1	1	-1	1	0	2
Htri_.16716.2.p1	ENSDARP00000039879.5	ENSDARG00000034943.7	tm9sf5	2	2	0	0	0	0	0	2	0	0
Htri_.16748.1.p1	ENSDARP00000149116.1	ENSDARG00000114305.1	aga	2	2	0	0	0	0	0	0	2	0
Htri_.16752.1.p1	ENSDARP00000069272.4	ENSDARG00000052855.7	ctso	2	2	0	0	1	0	1	0	0	0
Htri_.16785.1.p2	ENSDARP00000156380.1	ENSDARG00000019353.9	sparc	2	3	1	0	1	0	0	2	-1	0
Htri_.1680.1.p1	ENSDARP00000067557.7	ENSDARG00000045968.7	spg11	2	4	2	0	0	0	0	2	2	-2
Htri_.16814.1.p1	ENSDARP00000142317.1	ENSDARG00000105403.2	abcc6b.1	2	3	1	-1	0	0	0	1	1	1
Htri_.16836.1.p1	ENSDARP00000108870.1	ENSDARG00000019236.1	gsr	2	2	0	0	0	0	0	2	0	0
Htri_.16852.1.p1	ENSDARP00000037227.3	ENSDARG00000025972.4	mcts1	2	2	0	0	0	0	0	0	0	2
Htri_.16910.1.p1	ENSDARP00000136293.1	ENSDARG00000103046.2	rest	2	2	0	0	0	0	0	2	0	0
Htri_.16943.1.p1	ENSDARP00000142831.1	ENSDARG00000105626.2	adad2	2	2	0	0	1	0	0	0	0	1
Htri_.17009.1.p1	ENSDARP00000117166.1	ENSDARG00000060477.8	vps8	2	2	0	0	1	0	0	1	0	0
Htri_.17059.1.p1	NA	NA	NA	2	3	1	0	3	0	0	-1	0	0
Htri_.17083.1.p1	ENSDARP00000155384.1	ENSDARG00000114240.1	prdx3	2	2	0	0	0	0	0	0	0	2
Htri_.17092.1.p1	ENSDARP00000072814.4	ENSDARG00000055938.7	tspan14	2	2	0	0	1	0	1	0	0	0
Htri_.17223.1.p1	ENSDARP00000087847.5	ENSDARG00000063731.7	rbm45	2	2	0	0	0	1	1	0	0	0
Htri_.17266.1.p1	ENSDARP00000115076.1	ENSDARG00000008200.1	ugp2b	2	2	0	0	0	0	1	0	0	1
Htri_.17295.1.p1	ENSDARP00000053204.4	ENSDARG00000036628.6	cd74b	2	2	0	0	0	0	1	1	0	0
Htri_.17299.1.p1	ENSDARP00000010838.7	ENSDARG00000017853.9	prepl	2	2	0	0	0	0	0	0	2	0
Htri_.17303.1.p1	ENSDARP00000133027.1	ENSDARG00000103824.2	hint1	2	3	1	0	-1	0	0	3	0	0
Htri_.17329.1.p1	ENSDARP00000081518.5	ENSDARG00000074583.4	grid1a	2	3	1	0	-1	0	0	1	0	2
Htri_.17371.1.p1	ENSDARP00000116613.1	ENSDARG00000094899.2	si:ch1073-143l10.2	2	2	0	0	0	0	0	0	2	0
Htri_.17387.1.p1	ENSDARP00000037070.6	ENSDARG00000021974.1	sfr1	2	2	0	0	0	0	0	2	0	0
Htri_.17391.2.p1	ENSDARP00000074016.4	ENSDARG00000043586.7	fas	2	2	0	0	0	0	1	0	0	1
Htri_.17454.1.p1	ENSDARP00000143348.2	ENSDARG00000078890.6	wdfy3	2	3	1	0	3	0	0	0	-1	0
Htri_.17510.2.p1	ENSDARP00000091125.4	ENSDARG00000034768.1	phf3	2	2	0	0	1	0	0	0	1	0
Htri_.17534.1.p1	ENSDARP00000074335.5	ENSDARG00000057273.6	alox5a	2	5	3	0	2	1	1	1	-3	0
Htri_.17563.1.p1	ENSDARP00000008926.9	ENSDARG00000026630.1	mark3b	2	2	0	1	0	0	1	0	0	0
Htri_.17568.1.p1	ENSDARP00000057527.3	ENSDARG00000039365.6	cuedc2	2	2	0	1	0	1	0	0	0	0
Htri_.17578.1.p1	ENSDARP00000150729.1	ENSDARG00000075393.5	spock2	2	5	3	0	-3	1	2	2	0	0
Htri_.17589.1.p1	ENSDARP00000153043.1	ENSDARG00000090949.4	dlg5b.1	2	3	1	0	-1	0	0	2	1	0
Htri_.17680.1.p1	ENSDARP00000104104.3	ENSDARG00000074588.4	non-available	2	3	1	0	-1	0	0	1	2	0
Htri_.17701.1.p1	ENSDARP00000100186.2	ENSDARG00000026170.1	hps1	2	2	0	0	0	0	0	0	2	0
Htri_.17744.1.p1	ENSDARP00000151948.1	ENSDARG00000112510.1	tmem199	2	2	0	0	0	0	0	2	0	0
Htri_.17787.1.p1	ENSDARP00000122251.1	ENSDARG00000078983.6	fam118b	2	2	0	0	0	0	0	0	0	2
Htri_.17788.1.p1	ENSDARP00000081257.5	ENSDARG00000061124.6	srpra	2	2	0	0	0	0	0	2	0	0
Htri_.17812.2.p1	ENSDARP00000066773.4	ENSDARG00000045408.7	tagln	2	4	2	-1	-1	1	1	2	0	0
Htri_.17832.1.p1	ENSDARP00000059507.3	ENSDARG00000040644.6	pxylp1	2	3	1	0	-1	1	0	2	0	0
Htri_.1793.1.p1	ENSDARP00000026057.8	ENSDARG00000021110.9	poc1b	2	3	1	-1	0	0	0	2	0	1
Htri_.18025.1.p1	ENSDARP00000137521.1	ENSDARG00000100518.2	CR387919.1	2	2	0	0	0	0	0	0	0	2
Htri_.18114.1.p1	ENSDARP00000063328.4	ENSDARG00000043134.6	cux1b	2	2	0	0	0	0	0	2	0	0
Htri_.18117.1.p1	ENSDARP00000153203.1	ENSDARG00000079659.5	wdr53	2	2	0	0	0	0	0	0	0	2
Htri_.18119.1.p1	ENSDARP00000087584.4	ENSDARG00000063624.5	gfm1	2	2	0	0	0	0	0	2	0	0
Htri_.18241.1.p1	ENSDARP00000055219.4	ENSDARG00000037884.5	rab30	2	2	0	0	0	1	0	0	0	1
Htri_.18338.1.p1	ENSDARP00000144578.1	ENSDARG00000060312.9	wdr62	2	2	0	0	0	0	2	0	0	0
Htri_.18392.1.p1	ENSDARP00000132400.1	ENSDARG00000100826.2	hif1al	2	2	0	0	0	0	0	0	2	0
Htri_.1908.1.p1	ENSDARP00000145324.1	ENSDARG00000113912.1	adrm1	2	2	0	1	1	0	0	0	0	0
Htri_.1919.1.p1	ENSDARP00000054760.5	ENSDARG00000037607.6	nol4lb	2	2	0	0	1	0	0	1	0	0
Htri_.1928.1.p1	ENSDARP00000118153.1	ENSDARG00000052402.8	dnmt3ba	2	5	3	-2	-1	0	0	0	0	5
Htri_.1953.1.p1	ENSDARP00000151999.1	ENSDARG00000110790.1	mrgbp	2	2	0	0	2	0	0	0	0	0
Htri_.1985.1.p1	ENSDARP00000124246.1	ENSDARG00000008384.1	hdac6	2	2	0	0	0	1	0	0	1	0
Htri_.2052.1.p1	ENSDARP00000117794.1	ENSDARG00000068993.6	zgc:153631	2	2	0	0	0	0	1	1	0	0
Htri_.2065.1.p1	ENSDARP00000094710.3	ENSDARG00000070644.7	ttpal	2	3	1	0	-1	0	0	1	0	2
Htri_.2115.1.p1	ENSDARP00000154217.1	ENSDARG00000115979.1	cd63	2	2	0	0	1	0	1	0	0	0
Htri_.2116.1.p1	ENSDARP00000136874.1	ENSDARG00000046024.6	pym1	2	2	0	0	2	0	0	0	0	0
Htri_.221.1.p1	ENSDARP00000042321.2	ENSDARG00000033609.4	map1lc3a	2	2	0	0	0	0	0	0	0	2
Htri_.2232.1.p1	ENSDARP00000055133.6	ENSDARG00000037837.7	ogfr	2	4	2	0	-2	0	0	0	4	0
Htri_.2256.1.p1	ENSDARP00000121547.1	ENSDARG00000037855.5	taf11	2	2	0	0	0	0	0	2	0	0
Htri_.2279.1.p1	ENSDARP00000149720.1	ENSDARG00000044573.8	cdc42	2	2	0	0	0	0	1	1	0	0
Htri_.2291.1.p1	ENSDARP00000084146.4	ENSDARG00000062222.5	mxra8a	2	2	0	0	1	0	1	0	0	0
Htri_.2303.1.p1	ENSDARP00000055098.4	ENSDARG00000037815.8	b4galt5	2	2	0	0	0	1	1	0	0	0
Htri_.236.1.p1	ENSDARP00000151295.1	ENSDARG00000074599.5	frmd4ba	2	2	0	0	0	0	1	0	1	0
Htri_.2506.1.p1	ENSDARP00000026606.7	ENSDARG00000015902.1	stat6	2	3	1	-1	1	1	1	0	0	0
Htri_.2567.1.p1	ENSDARP00000002761.7	ENSDARG00000018328.1	rhocb	2	2	0	0	0	0	0	2	0	0
Htri_.2623.1.p1	ENSDARP00000075784.5	ENSDARG00000058470.7	mapk13	2	2	0	0	0	1	0	1	0	0
Htri_.2634.1.p1	ENSDARP00000030077.5	ENSDARG00000027403.8	zgpat	2	2	0	0	0	0	0	0	2	0
Htri_.2660.1.p1	ENSDARP00000075658.4	ENSDARG00000058358.5	krt8	2	2	0	0	1	0	1	0	0	0
Htri_.2707.1.p1	ENSDARP00000119147.1	ENSDARG00000060362.6	nadkb	2	3	1	-1	0	1	0	2	0	0
Htri_.2799.1.p1	ENSDARP00000118955.1	ENSDARG00000016481.1	ptpn2a	2	2	0	0	0	0	1	1	0	0
Htri_.2942.1.p1	ENSDARP00000116688.1	ENSDARG00000076752.5	tmem67	2	3	1	-1	0	1	0	0	0	2
Htri_.2960.1.p1	ENSDARP00000124979.1	ENSDARG00000021808.9	nmt2	2	2	0	0	0	1	0	0	0	1
Htri_.3087.1.p1	ENSDARP00000005715.8	ENSDARG00000020529.1	hacl1	2	2	0	0	0	0	0	0	2	0
Htri_.31.1.p1	ENSDARP00000071531.5	ENSDARG00000054807.6	sec13	2	2	0	0	0	0	0	1	1	0
Htri_.3130.1.p1	ENSDARP00000151924.1	ENSDARG00000115822.1	cfhl3	2	3	1	0	-1	1	0	0	0	2
Htri_.3136.1.p1	ENSDARP00000129789.1	ENSDARG00000076379.5	nsmce2	2	2	0	0	0	0	0	2	0	0
Htri_.3187.1.p1	ENSDARP00000134509.1	ENSDARG00000101317.2	grinaa	2	2	0	0	0	1	0	1	0	0
Htri_.3217.1.p1	ENSDARP00000145171.1	ENSDARG00000099846.2	si:ch211-154o6.3	2	2	0	0	0	0	2	0	0	0
Htri_.3237.1.p1	ENSDARP00000143967.1	ENSDARG00000018569.1	tnfrsf1a	2	2	0	0	0	0	0	2	0	0
Htri_.3245.1.p1	ENSDARP00000035103.7	ENSDARG00000056510.8	gstk1	2	2	0	0	0	0	0	0	0	2
Htri_.3256.1.p1	ENSDARP00000123341.1	ENSDARG00000090560.4	mfap5	2	2	0	0	0	0	1	0	1	0
Htri_.3278.1.p1	ENSDARP00000047569.5	ENSDARG00000033436.8	mboat7	2	3	1	-1	0	0	0	3	0	0
Htri_.3300.1.p1	ENSDARP00000076292.3	ENSDARG00000021855.1	arnt	2	2	0	0	0	0	0	0	2	0
Htri_.3309.1.p1	ENSDARP00000119122.1	ENSDARG00000070669.6	cxcr3.3	2	2	0	0	0	1	0	1	0	0
Htri_.3310.2.p1	ENSDARP00000120580.1	ENSDARG00000058047.6	pafah1b3	2	2	0	0	2	0	0	0	0	0
Htri_.3339.1.p1	ENSDARP00000071423.5	ENSDARG00000004964.1	cyp4t8	2	2	0	0	0	0	0	1	0	1
Htri_.3361.1.p1	ENSDARP00000130607.1	ENSDARG00000102701.2	eva1ba	2	3	1	-1	2	0	0	1	0	0
Htri_.338.1.p1	ENSDARP00000076116.5	ENSDARG00000058746.9	ubap1	2	2	0	0	0	0	0	2	0	0
Htri_.3403.2.p1	ENSDARP00000136747.3	ENSDARG00000099291.3	lsr	2	3	1	-1	1	0	0	1	0	1
Htri_.3409.1.p1	ENSDARP00000120012.1	ENSDARG00000076689.5	gramd1a	2	2	0	0	2	0	0	0	0	0
Htri_.3496.1.p1	ENSDARP00000150783.1	ENSDARG00000027724.1	dgkb	2	3	1	0	3	0	-1	0	0	0
Htri_.3548.1.p1	ENSDARP00000101913.3	ENSDARG00000076861.4	tmem79b	2	3	1	1	-1	0	0	0	0	2
Htri_.360.1.p1	ENSDARP00000098101.3	ENSDARG00000079679.5	cep112	2	2	0	0	0	1	0	1	0	0
Htri_.3669.1.p1	ENSDARP00000011866.6	ENSDARG00000006797.1	nt5dc1	2	2	0	0	2	0	0	0	0	0
Htri_.378.1.p1	ENSDARP00000035010.7	ENSDARG00000026109.9	slc48a1b	2	3	1	0	-1	0	0	0	3	0
Htri_.3808.1.p1	ENSDARP00000053587.4	ENSDARG00000036903.5	irak1bp1	2	3	1	0	1	1	-1	0	1	0
Htri_.3829.1.p1	ENSDARP00000099539.2	ENSDARG00000078784.8	mgaa	2	2	0	0	0	0	1	0	1	0
Htri_.3895.2.p1	ENSDARP00000037794.6	ENSDARG00000024465.7	mrps18a	2	2	0	0	0	0	0	2	0	0
Htri_.3901.2.p1	ENSDARP00000120504.2	ENSDARG00000022260.1	si:ch211-57i17.1	2	2	0	0	0	0	0	2	0	0
Htri_.3927.1.p1	ENSDARP00000005033.5	ENSDARG00000016745.7	slc35f6	2	2	0	0	1	0	1	0	0	0
Htri_.3964.1.p1	ENSDARP00000022487.4	ENSDARG00000005463.6	slc30a1a	2	2	0	0	0	0	0	0	0	2
Htri_.3986.1.p1	ENSDARP00000110201.2	ENSDARG00000061770.7	abcd4	2	3	1	0	0	0	0	-1	3	0
Htri_.4032.1.p1	NA	NA	NA	2	2	0	0	0	0	1	0	1	0
Htri_.4053.1.p1	ENSDARP00000115551.2	ENSDARG00000076153.6	lca5	2	3	1	-1	0	1	0	0	0	2
Htri_.4079.1.p1	ENSDARP00000154395.1	ENSDARG00000112571.1	zbtb1	2	5	3	0	-3	0	0	0	5	0
Htri_.4088.1.p1	ENSDARP00000119620.2	ENSDARG00000006332.1	snx14	2	3	1	0	0	1	0	2	-1	0
Htri_.4090.1.p1	ENSDARP00000137407.1	ENSDARG00000097385.3	si:ch211-15d5.12	2	3	1	0	-1	0	0	0	3	0
Htri_.4203.1.p1	ENSDARP00000004619.5	ENSDARG00000017928.9	xrcc3	2	2	0	0	1	0	0	0	0	1
Htri_.4258.1.p1	NA	NA	NA	2	3	1	0	2	1	0	0	0	-1
Htri_.4267.1.p1	ENSDARP00000060431.5	ENSDARG00000041226.6	cdc40	2	3	1	0	-1	0	0	3	0	0
Htri_.442.1.p1	ENSDARP00000063250.4	ENSDARG00000043081.7	ctsz	2	3	1	0	3	0	0	-1	0	0
Htri_.4421.1.p1	ENSDARP00000071951.3	ENSDARG00000055162.7	zhx2a	2	2	0	0	0	0	0	2	0	0
Htri_.4561.1.p1	ENSDARP00000001845.7	ENSDARG00000031885.7	psmb12	2	3	1	-1	2	0	0	1	0	0
Htri_.4566.1.p1	ENSDARP00000095615.4	ENSDARG00000079402.7	tapbp.1	2	2	0	0	0	0	0	2	0	0
Htri_.4720.1.p1	ENSDARP00000101913.3	ENSDARG00000076861.4	tmem79b	2	2	0	0	1	0	1	0	0	0
Htri_.4725.1.p1	ENSDARP00000052929.5	ENSDARG00000036438.7	ndufv1	2	2	0	0	2	0	0	0	0	0
Htri_.4739.1.p1	ENSDARP00000119966.1	ENSDARG00000071014.8	s100u	2	3	1	0	2	0	1	-1	0	0
Htri_.4781.1.p1	ENSDARP00000106769.1	ENSDARG00000091215.3	rpz2	2	2	0	0	0	0	0	0	0	2
Htri_.4822.1.p2	ENSDARP00000021916.5	ENSDARG00000017299.8	fabp11a	2	2	0	0	1	0	0	0	1	0
Htri_.4831.1.p1	ENSDARP00000138199.2	ENSDARG00000113743.1	gmnn	2	3	1	0	-1	0	0	0	0	3
Htri_.4838.1.p1	ENSDARP00000036714.8	ENSDARG00000005834.1	gatad2b	2	3	1	0	-1	0	0	1	0	2
Htri_.485.1.p1	ENSDARP00000151343.1	ENSDARG00000037000.6	fkbp11	2	2	0	0	0	0	0	0	2	0
Htri_.4880.1.p1	ENSDARP00000084981.5	ENSDARG00000062530.7	non-available	2	6	4	0	-4	0	0	3	3	0
Htri_.4955.1.p1	ENSDARP00000119624.2	ENSDARG00000060768.8	ankib1a	2	2	0	0	0	0	0	1	0	1
Htri_.4969.1.p1	ENSDARP00000081855.5	ENSDARG00000061351.6	tfpi2	2	5	3	-2	1	0	1	1	-1	2
Htri_.4971.1.p1	ENSDARP00000101077.2	ENSDARG00000002880.1	vps50	2	2	0	0	0	0	0	0	2	0
Htri_.5134.2.p1	ENSDARP00000133702.1	ENSDARG00000114623.1	ppil4	2	2	0	0	0	0	0	2	0	0
Htri_.5181.1.p1	ENSDARP00000020000.8	ENSDARG00000008858.1	cyp7b1	2	3	1	-1	3	0	0	0	0	0
Htri_.5197.1.p1	ENSDARP00000123412.1	ENSDARG00000077075.5	fastk	2	2	0	0	2	0	0	0	0	0
Htri_.5228.1.p1	ENSDARP00000002061.4	ENSDARG00000018961.5	gtpbp4	2	2	0	0	0	0	0	0	2	0
Htri_.5304.1.p1	ENSDARP00000140645.2	ENSDARG00000099376.2	CABZ01050249.1	2	2	0	0	0	1	1	0	0	0
Htri_.5353.1.p1	ENSDARP00000085930.5	ENSDARG00000062919.7	tceanc2	2	4	2	0	-1	0	0	-1	4	0
Htri_.5440.1.p1	ENSDARP00000152761.1	ENSDARG00000110836.1	tmem14ca	2	2	0	0	0	0	0	2	0	0
Htri_.5449.1.p1	ENSDARP00000120829.1	ENSDARG00000002127.1	stam	2	4	2	0	-2	0	0	0	4	0
Htri_.5461.1.p1	ENSDARP00000113453.1	ENSDARG00000006370.9	atp6v1h	2	2	0	0	0	0	0	2	0	0
Htri_.5529.1.p1	ENSDARP00000137205.2	ENSDARG00000099943.2	mapre2	2	2	0	0	0	0	0	1	1	0
Htri_.5564.1.p1	ENSDARP00000003949.9	ENSDARG00000018693.1	cdh2	2	3	1	0	0	0	0	-1	0	3
Htri_.5589.1.p1	ENSDARP00000021078.7	ENSDARG00000019335.9	hes6	2	2	0	0	2	0	0	0	0	0
Htri_.5636.1.p1	ENSDARP00000122425.3	ENSDARG00000094832.3	non-available	2	3	1	-1	1	0	0	0	2	0
Htri_.5656.1.p1	ENSDARP00000144031.2	ENSDARG00000111313.1	mmp14b	2	3	1	0	2	0	1	0	-1	0
Htri_.5689.1.p1	ENSDARP00000135565.1	ENSDARG00000100083.2	sugt1	2	2	0	0	0	0	0	0	0	2
Htri_.5728.1.p1	ENSDARP00000124947.1	ENSDARG00000053456.7	non-available	2	2	0	0	0	0	0	0	0	2
Htri_.5735.1.p1	ENSDARP00000054842.6	ENSDARG00000037652.8	non-available	2	2	0	0	2	0	0	0	0	0
Htri_.5739.1.p1	ENSDARP00000132645.2	ENSDARG00000104409.3	tnk2b	2	2	0	0	0	0	0	2	0	0
Htri_.5874.1.p1	ENSDARP00000056251.5	ENSDARG00000052997.7	sema4e	2	3	1	0	3	0	0	0	0	-1
Htri_.593.1.p1	ENSDARP00000040170.4	ENSDARG00000019797.1	qrich1	2	3	1	0	-1	0	0	3	0	0
Htri_.5940.1.p1	ENSDARP00000136492.1	ENSDARG00000002970.1	ss18	2	2	0	0	0	0	0	0	0	2
Htri_.5970.1.p1	ENSDARP00000114600.1	ENSDARG00000091879.3	si:dkey-29d8.3	2	2	0	0	2	0	0	0	0	0
Htri_.6008.1.p1	ENSDARP00000098526.3	ENSDARG00000078105.5	depdc5	2	2	0	0	0	0	0	0	0	2
Htri_.6115.1.p1	ENSDARP00000090309.3	ENSDARG00000019707.7	spout1	2	2	0	0	0	0	0	0	2	0
Htri_.6152.1.p1	ENSDARP00000153106.1	ENSDARG00000093022.4	selenoh	2	2	0	0	0	0	0	1	0	1
Htri_.6157.1.p1	NA	NA	NA	2	2	0	0	0	0	1	0	0	1
Htri_.6224.1.p1	ENSDARP00000025376.8	ENSDARG00000010732.9	xrcc4	2	2	0	0	0	0	0	2	0	0
Htri_.6245.2.p1	ENSDARP00000063620.4	ENSDARG00000043339.5	abraxas1	2	2	0	1	0	0	0	1	0	0
Htri_.6248.1.p1	ENSDARP00000149271.1	ENSDARG00000114900.1	ppp1r3b	2	2	0	0	2	0	0	0	0	0
Htri_.6358.1.p1	ENSDARP00000103200.3	ENSDARG00000077461.5	dhx32a	2	3	1	0	-1	0	0	1	2	0
Htri_.6421.1.p1	ENSDARP00000136300.1	ENSDARG00000103699.3	ptpn13	2	4	2	0	1	0	-1	-1	2	1
Htri_.6447.1.p1	ENSDARP00000114594.1	ENSDARG00000001777.8	nup155	2	2	0	0	0	0	0	0	2	0
Htri_.6483.1.p1	NA	NA	NA	2	2	0	0	0	0	0	0	0	2
Htri_.6542.1.p1	ENSDARP00000141294.2	ENSDARG00000035389.9	fcho2	2	2	0	0	0	1	0	1	0	0
Htri_.6568.1.p1	ENSDARP00000103873.3	ENSDARG00000008560.9	brap	2	2	0	0	0	0	0	2	0	0
Htri_.6702.1.p1	ENSDARP00000050176.5	ENSDARG00000069601.6	snx30	2	4	2	0	-1	0	0	-1	4	0
Htri_.6720.1.p1	ENSDARP00000120045.1	ENSDARG00000093026.2	si:ch211-222n4.2	2	6	4	0	-4	1	0	0	3	2
Htri_.678.1.p1	ENSDARP00000124654.1	ENSDARG00000060120.8	glyctk	2	2	0	0	0	0	0	0	1	1
Htri_.6821.1.p1	ENSDARP00000028134.7	ENSDARG00000013966.9	psma6b	2	2	0	0	0	0	0	2	0	0
Htri_.6847.2.p1	ENSDARP00000064802.4	ENSDARG00000044134.7	iars2	2	2	0	1	1	0	0	0	0	0
Htri_.6884.1.p1	ENSDARP00000097977.3	ENSDARG00000074100.5	zgc:163014	2	2	0	0	0	0	0	0	2	0
Htri_.6892.1.p1	NA	NA	NA	2	2	0	0	0	0	0	1	1	0
Htri_.6974.1.p1	ENSDARP00000055753.4	ENSDARG00000038235.5	pkdccb	2	2	0	0	0	0	0	2	0	0
Htri_.7040.1.p1	ENSDARP00000149428.1	ENSDARG00000111290.1	non-available	2	2	0	0	0	0	0	1	0	1
Htri_.7042.1.p1	NA	NA	NA	2	2	0	0	0	0	0	0	1	1
Htri_.7064.1.p1	ENSDARP00000032279.5	ENSDARG00000026335.1	susd4	2	3	1	0	-1	0	0	0	3	0
Htri_.710.2.p1	ENSDARP00000131246.1	ENSDARG00000094332.4	vgll4a	2	2	0	0	0	0	0	1	0	1
Htri_.711.1.p1	ENSDARP00000134373.2	ENSDARG00000102893.3	atg7	2	2	0	0	0	0	0	2	0	0
Htri_.7174.1.p1	ENSDARP00000094210.5	ENSDARG00000070461.6	non-available	2	2	0	0	0	0	0	1	1	0
Htri_.7185.1.p1	ENSDARP00000138738.1	ENSDARG00000103320.2	lclat1	2	2	0	0	0	0	0	0	0	2
Htri_.7209.1.p1	ENSDARP00000114963.1	ENSDARG00000042859.8	slc5a6a	2	3	1	0	0	0	0	-1	3	0
Htri_.7272.1.p1	ENSDARP00000119070.1	ENSDARG00000036781.7	si:dkey-170l10.1	2	2	0	0	0	0	0	0	0	2
Htri_.7297.1.p1	ENSDARP00000094755.3	ENSDARG00000070670.4	crip2	2	3	1	0	-1	0	0	0	0	3
Htri_.7308.1.p1	ENSDARP00000094174.3	ENSDARG00000070447.6	slc39a9	2	2	0	0	0	0	0	2	0	0
Htri_.7310.1.p1	ENSDARP00000006694.5	ENSDARG00000006395.9	rbm25b	2	2	0	0	0	0	0	2	0	0
Htri_.7344.1.p1	ENSDARP00000038400.7	ENSDARG00000028327.1	gmfb	2	2	0	0	0	0	0	2	0	0
Htri_.735.1.p1	ENSDARP00000042594.6	ENSDARG00000031388.8	dctn2	2	2	0	0	0	0	0	2	0	0
Htri_.7359.1.p1	ENSDARP00000081131.5	ENSDARG00000061294.7	arhgap5	2	4	2	0	-1	0	0	2	-1	2
Htri_.7446.1.p1	ENSDARP00000002944.8	ENSDARG00000026225.1	nsd2	2	3	1	0	0	-1	0	1	0	2
Htri_.7453.1.p1	ENSDARP00000111840.1	ENSDARG00000017316.1	bag5	2	2	0	0	0	0	0	0	0	2
Htri_.7575.1.p1	ENSDARP00000110199.3	ENSDARG00000089078.4	si:ch211-160j14.3	2	2	0	0	0	0	0	1	0	1
Htri_.7600.1.p1	ENSDARP00000123550.1	ENSDARG00000016457.1	irf9	2	2	0	0	0	0	1	1	0	0
Htri_.7606.1.p1	ENSDARP00000074299.3	ENSDARG00000057241.4	tnfsf10	2	3	1	-1	0	0	1	2	0	0
Htri_.7621.2.p1	ENSDARP00000101451.3	ENSDARG00000001829.1	zgc:112982	2	2	0	0	0	0	0	2	0	0
Htri_.7742.1.p1	ENSDARP00000097050.3	ENSDARG00000071727.4	si:dkey-37o8.1	2	2	0	0	0	0	0	0	0	2
Htri_.7749.1.p1	ENSDARP00000066793.3	ENSDARG00000045422.5	otulina	2	2	0	0	0	0	0	2	0	0
Htri_.7763.1.p1	ENSDARP00000140355.2	ENSDARG00000104374.3	smchd1	2	3	1	0	0	0	0	-1	0	3
Htri_.7778.1.p1	ENSDARP00000142746.1	ENSDARG00000078964.5	esyt2b	2	4	2	0	-2	0	0	0	0	4
Htri_.7794.1.p1	ENSDARP00000018378.5	ENSDARG00000010658.1	insig1	2	2	0	0	0	0	0	2	0	0
Htri_.7822.1.p1	ENSDARP00000107238.2	ENSDARG00000059097.8	nktr	2	2	0	0	0	0	0	2	0	0
Htri_.7871.1.p1	ENSDARP00000096966.4	ENSDARG00000012013.1	cpa6	2	4	2	0	-2	1	0	1	1	1
Htri_.7899.1.p1	ENSDARP00000153715.1	ENSDARG00000014527.1	pdk3a	2	3	1	-1	0	0	0	1	2	0
Htri_.790.1.p1	NA	NA	NA	2	4	2	-1	0	1	-1	2	0	1
Htri_.7911.1.p1	ENSDARP00000123992.1	ENSDARG00000045401.7	mllt10	2	4	2	0	2	-1	0	-1	1	1
Htri_.7939.1.p1	ENSDARP00000152761.1	ENSDARG00000110836.1	tmem14ca	2	2	0	0	0	0	0	2	0	0
Htri_.7953.1.p1	ENSDARP00000151508.1	ENSDARG00000022970.8	tm9sf1	2	2	0	0	0	0	0	2	0	0
Htri_.7959.3.p1	ENSDARP00000066721.6	ENSDARG00000045373.8	pabpn1	2	2	0	0	2	0	0	0	0	0
Htri_.7978.1.p1	ENSDARP00000155505.1	ENSDARG00000011247.1	rnpc3	2	4	2	0	4	0	0	0	-2	0
Htri_.8001.2.p1	ENSDARP00000029635.7	ENSDARG00000028000.1	pfkpa	2	3	1	0	3	-1	0	0	0	0
Htri_.8012.1.p1	ENSDARP00000150590.1	ENSDARG00000111868.1	CR847789.1	2	5	3	-1	-1	0	0	2	-1	3
Htri_.8033.1.p1	ENSDARP00000141384.1	ENSDARG00000099358.3	hccsb	2	2	0	0	0	0	0	1	0	1
Htri_.8044.1.p1	ENSDARP00000109032.2	ENSDARG00000008735.1	atp6ap2	2	2	0	0	0	0	0	2	0	0
Htri_.8080.1.p1	ENSDARP00000007743.6	ENSDARG00000021433.9	asmtl	2	3	1	0	3	0	0	0	0	-1
Htri_.8159.1.p1	ENSDARP00000117414.1	ENSDARG00000018121.8	cenpj	2	3	1	0	-1	1	0	0	0	2
Htri_.8255.1.p1	ENSDARP00000105713.2	ENSDARG00000042520.8	non-available	2	2	0	0	0	0	0	2	0	0
Htri_.829.1.p1	NA	NA	NA	2	2	0	0	2	0	0	0	0	0
Htri_.8310.1.p1	ENSDARP00000001250.10	ENSDARG00000000476.1	pms1	2	2	0	0	2	0	0	0	0	0
Htri_.8348.1.p2	ENSDARP00000021216.6	ENSDARG00000005828.7	faima	2	2	0	0	0	1	0	0	1	0
Htri_.8363.1.p1	ENSDARP00000147337.1	ENSDARG00000113926.1	tmem177	2	2	0	0	0	0	0	1	0	1
Htri_.8396.1.p1	ENSDARP00000115627.1	ENSDARG00000062258.8	armc8	2	2	0	0	0	0	0	2	0	0
Htri_.8399.1.p1	ENSDARP00000120404.1	ENSDARG00000078593.5	vwa8	2	3	1	0	-1	0	0	1	0	2
Htri_.8401.1.p1	ENSDARP00000000004.2	ENSDARG00000000001.6	slc35a5	2	3	1	-1	0	0	0	0	0	3
Htri_.8404.1.p1	ENSDARP00000059836.4	ENSDARG00000040822.6	fundc1	2	2	0	0	0	0	0	2	0	0
Htri_.8450.1.p1	ENSDARP00000067821.4	ENSDARG00000046132.5	dynlt3	2	2	0	0	0	0	0	2	0	0
Htri_.8461.1.p2	ENSDARP00000135555.1	ENSDARG00000099104.1	rpl24	2	2	0	0	0	0	0	0	2	0
Htri_.8532.1.p1	ENSDARP00000139109.1	ENSDARG00000101999.2	cog3	2	3	1	0	-1	0	0	0	0	3
Htri_.8620.1.p1	ENSDARP00000075769.4	ENSDARG00000058467.5	prpf40a	2	2	0	0	0	0	0	0	2	0
Htri_.8649.2.p1	ENSDARP00000130555.1	ENSDARG00000104279.2	appa	2	3	1	1	0	0	0	2	0	-1
Htri_.8655.1.p1	ENSDARP00000093481.3	ENSDARG00000058644.6	dnajb2	2	3	1	-1	0	1	0	2	0	0
Htri_.8659.1.p1	ENSDARP00000093490.4	ENSDARG00000070155.6	tuba8l3	2	2	0	0	1	0	1	0	0	0
Htri_.8854.1.p1	ENSDARP00000136475.2	ENSDARG00000116847.1	p4hb	2	2	0	0	0	0	0	2	0	0
Htri_.8868.2.p1	ENSDARP00000063856.5	ENSDARG00000043497.9	scrn2	2	2	0	0	0	0	0	2	0	0
Htri_.887.1.p1	ENSDARP00000118626.1	ENSDARG00000071570.6	si:dkeyp-87e7.4	2	3	1	-1	2	0	0	1	0	0
Htri_.8943.1.p1	ENSDARP00000015825.8	ENSDARG00000018325.1	taf5	2	2	0	0	0	0	0	2	0	0
Htri_.9039.1.p1	ENSDARP00000143378.2	ENSDARG00000103125.3	tsc2	2	2	0	0	0	0	0	1	0	1
Htri_.9049.1.p1	ENSDARP00000111754.2	ENSDARG00000059826.8	crtac1a	2	2	0	0	0	0	0	0	2	0
Htri_.9082.1.p1	ENSDARP00000009194.5	ENSDARG00000055108.5	gde1	2	2	0	0	0	0	0	2	0	0
Htri_.9165.1.p1	ENSDARP00000130532.1	ENSDARG00000103200.3	gpr107	2	2	0	0	1	0	0	1	0	0
Htri_.918.1.p1	NA	NA	NA	2	3	1	0	1	0	0	1	1	-1
Htri_.9187.1.p1	ENSDARP00000031031.5	ENSDARG00000037879.6	lfng	2	4	2	0	-1	-1	0	2	2	0
Htri_.9213.1.p1	ENSDARP00000146922.1	ENSDARG00000027063.5	arpc1b	2	2	0	0	1	0	1	0	0	0
Htri_.9220.1.p1	ENSDARP00000101299.4	ENSDARG00000078866.7	sdk1a	2	5	3	0	-3	1	1	0	2	1
Htri_.9227.1.p1	ENSDARP00000143989.2	ENSDARG00000111334.1	chtf18	2	2	0	0	0	0	0	1	1	0
Htri_.9239.1.p1	ENSDARP00000102784.3	ENSDARG00000074501.4	tnip2	2	2	0	0	0	0	0	2	0	0
Htri_.9257.3.p1	ENSDARP00000124973.1	ENSDARG00000062198.7	pcm1	2	3	1	-1	1	1	0	0	1	0
Htri_.9259.1.p1	ENSDARP00000083458.5	ENSDARG00000061981.6	lap3	2	2	0	0	0	0	0	1	1	0
Htri_.9307.2.p1	ENSDARP00000046375.7	ENSDARG00000014790.1	g3bp2	2	2	0	0	0	0	0	0	1	1
Htri_.931.1.p1	ENSDARP00000102798.1	ENSDARG00000077473.4	mych	2	2	0	0	2	0	0	0	0	0
Htri_.9329.1.p1	ENSDARP00000116055.1	ENSDARG00000036494.1	gstcd	2	2	0	0	0	0	0	2	0	0
Htri_.9400.1.p1	ENSDARP00000123226.1	ENSDARG00000070109.6	ncapg	2	4	2	-2	4	0	0	0	0	0
Htri_.9433.1.p1	ENSDARP00000054339.5	ENSDARG00000037350.7	rpl9	2	2	0	0	0	0	1	0	0	1
Htri_.9436.1.p1	ENSDARP00000150059.1	ENSDARG00000115648.1	map9	2	3	1	-1	0	1	1	0	0	1
Htri_.9478.1.p1	NA	NA	NA	2	2	0	0	2	0	0	0	0	0
Htri_.9572.1.p1	ENSDARP00000086605.5	ENSDARG00000063213.6	mtif2	2	2	0	0	0	0	0	0	1	1
Htri_.9664.1.p1	ENSDARP00000021126.6	ENSDARG00000018944.1	hoga1	2	2	0	0	2	0	0	0	0	0
Htri_.9685.1.p1	ENSDARP00000037801.5	ENSDARG00000027169.5	kpna7	2	2	0	0	0	0	0	0	2	0
Htri_.9879.1.p1	ENSDARP00000133623.1	ENSDARG00000102822.2	pam16	2	2	0	0	0	0	0	1	1	0
Htri_.9890.1.p1	ENSDARP00000069206.4	ENSDARG00000076796.5	dlg3	2	3	1	0	0	0	1	-1	2	0
Htri_.9906.1.p1	ENSDARP00000055858.4	ENSDARG00000027689.8	pold1	2	3	1	0	0	0	0	-1	3	0
Htri_.1003.1.p1	NA	NA	NA	1	1	0	0	0	0	0	1	0	0
Htri_.10112.1.p1	ENSDARP00000150330.1	ENSDARG00000038537.6	gga1	1	1	0	1	0	0	0	0	0	0
Htri_.1012.1.p1	ENSDARP00000134435.1	ENSDARG00000101637.2	ccnd1	1	1	0	0	0	0	1	0	0	0
Htri_.10149.1.p1	ENSDARP00000109007.2	ENSDARG00000037059.7	slc44a2	1	1	0	0	0	1	0	0	0	0
Htri_.10154.1.p1	ENSDARP00000115136.1	ENSDARG00000039338.7	gadd45gip1	1	2	1	0	-1	0	0	2	0	0
Htri_.10173.1.p1	ENSDARP00000002223.8	ENSDARG00000018002.1	eci1	1	1	0	0	0	0	0	1	0	0
Htri_.10240.1.p1	ENSDARP00000111012.1	ENSDARG00000091754.4	CT573476.1	1	1	0	0	0	0	0	0	1	0
Htri_.10242.1.p1	ENSDARP00000058957.5	ENSDARG00000029931.9	atp13a1	1	1	0	0	0	0	0	1	0	0
Htri_.10315.1.p1	ENSDARP00000127969.1	ENSDARG00000018109.1	mafga	1	1	0	0	0	0	0	0	0	1
Htri_.10365.1.p1	ENSDARP00000112736.1	ENSDARG00000021242.1	mvp	1	1	0	0	0	0	0	0	1	0
Htri_.10377.1.p1	ENSDARP00000114512.2	ENSDARG00000012688.1	eif1	1	1	0	0	0	0	0	1	0	0
Htri_.10386.1.p1	ENSDARP00000079164.4	ENSDARG00000060263.5	pecam1	1	2	1	1	-1	0	0	1	0	0
Htri_.1042.1.p1	ENSDARP00000100992.2	ENSDARG00000078310.6	cecr2	1	6	5	-2	-3	0	1	0	4	1
Htri_.10420.1.p1	ENSDARP00000122489.1	ENSDARG00000054793.5	emc10	1	1	0	0	0	0	0	1	0	0
Htri_.1044.1.p1	ENSDARP00000157590.1	ENSDARG00000112031.1	bida	1	1	0	0	0	0	0	0	1	0
Htri_.10442.1.p1	ENSDARP00000055721.4	ENSDARG00000038213.7	slc35b1	1	1	0	0	0	0	0	0	1	0
Htri_.1054.1.p1	ENSDARP00000144877.1	ENSDARG00000113514.1	agk	1	1	0	0	0	0	0	1	0	0
Htri_.1055.1.p1	ENSDARP00000062215.7	ENSDARG00000042530.8	nup205	1	1	0	0	0	0	0	0	1	0
Htri_.10557.1.p1	ENSDARP00000040752.5	ENSDARG00000030573.6	nudt1	1	2	1	0	2	0	0	-1	0	0
Htri_.10562.1.p1	NA	NA	NA	1	2	1	0	0	0	0	2	0	-1
Htri_.10628.1.p1	ENSDARP00000125927.1	ENSDARG00000053129.7	carhsp1	1	1	0	0	0	0	0	1	0	0
Htri_.10650.1.p1	ENSDARP00000137742.1	ENSDARG00000017454.1	nup50	1	1	0	1	0	0	0	0	0	0
Htri_.10677.1.p1	ENSDARP00000031210.7	ENSDARG00000023766.8	gnsa	1	1	0	0	0	0	0	1	0	0
Htri_.10684.1.p1	ENSDARP00000087437.5	ENSDARG00000063578.6	non-available	1	2	1	0	-1	0	0	0	0	2
Htri_.10690.1.p1	ENSDARP00000151325.1	ENSDARG00000110444.1	dclre1c	1	2	1	0	-1	0	0	2	0	0
Htri_.10729.1.p1	ENSDARP00000048002.3	ENSDARG00000032389.4	tspan12	1	1	0	0	1	0	0	0	0	0
Htri_.10731.1.p1	ENSDARP00000143126.1	ENSDARG00000100752.3	rab21	1	1	0	1	0	0	0	0	0	0
Htri_.10745.1.p1	ENSDARP00000146733.1	ENSDARG00000114987.1	slc35e3	1	2	1	-1	0	0	0	2	0	0
Htri_.10772.1.p1	ENSDARP00000108905.1	ENSDARG00000089908.4	non-available	1	2	1	-1	0	0	0	1	1	0
Htri_.10788.1.p1	ENSDARP00000055413.4	ENSDARG00000073858.3	pex26	1	1	0	0	0	0	0	1	0	0
Htri_.10802.1.p1	ENSDARP00000141690.1	ENSDARG00000104018.2	mtpn	1	2	1	0	-1	0	0	2	0	0
Htri_.1082.1.p2	ENSDARP00000130443.1	ENSDARG00000101127.2	map1lc3b	1	1	0	0	0	0	0	1	0	0
Htri_.10844.1.p1	ENSDARP00000136478.3	ENSDARG00000103537.3	ttll12	1	1	0	0	0	0	0	1	0	0
Htri_.10856.1.p1	ENSDARP00000100886.4	ENSDARG00000073881.5	slc41a2b	1	3	2	-1	3	0	0	0	-1	0
Htri_.1089.1.p1	ENSDARP00000091630.4	ENSDARG00000009482.1	slc38a8a	1	2	1	0	-1	0	0	2	0	0
Htri_.10897.1.p1	ENSDARP00000019903.9	ENSDARG00000008235.1	cog5	1	1	0	0	0	0	0	0	0	1
Htri_.10914.1.p1	ENSDARP00000114056.1	ENSDARG00000020015.9	mrps33	1	3	2	-2	0	0	0	0	0	3
Htri_.10923.1.p1	ENSDARP00000110049.2	ENSDARG00000053136.7	b2m	1	1	0	0	0	0	1	0	0	0
Htri_.10949.1.p1	ENSDARP00000066960.5	ENSDARG00000045540.6	ppp6r2a	1	1	0	0	0	0	0	0	0	1
Htri_.10951.1.p1	NA	NA	NA	1	1	0	0	0	0	0	1	0	0
Htri_.10955.1.p1	ENSDARP00000094239.3	ENSDARG00000070477.7	dnajc2	1	1	0	0	0	0	0	1	0	0
Htri_.11008.2.p1	ENSDARP00000067338.5	ENSDARG00000045815.7	mcm10	1	1	0	0	0	0	0	0	0	1
Htri_.11012.1.p1	ENSDARP00000127992.1	ENSDARG00000058127.7	hcfc2	1	1	0	0	0	0	0	0	0	1
Htri_.11056.1.p1	ENSDARP00000074805.3	ENSDARG00000057708.6	phtf1	1	1	0	0	0	0	0	0	0	1
Htri_.11071.1.p1	ENSDARP00000067426.4	ENSDARG00000045874.5	yeats4	1	1	0	0	0	0	0	0	1	0
Htri_.1111.1.p1	ENSDARP00000061995.5	ENSDARG00000042272.8	tmem231	1	1	0	0	0	0	0	0	0	1
Htri_.11114.1.p1	ENSDARP00000023829.6	ENSDARG00000019861.8	fgl2a	1	2	1	0	1	0	-1	1	0	0
Htri_.11121.1.p1	ENSDARP00000125338.1	ENSDARG00000095332.4	si:dkey-14d8.1	1	1	0	0	0	0	0	1	0	0
Htri_.11124.1.p1	ENSDARP00000011401.5	ENSDARG00000011764.7	ints13	1	1	0	0	0	0	0	0	1	0
Htri_.11125.1.p1	NA	NA	NA	1	1	0	0	0	0	0	1	0	0
Htri_.11126.1.p1	ENSDARP00000103369.3	ENSDARG00000079391.4	mrpl42	1	1	0	0	0	0	0	1	0	0
Htri_.1115.1.p1	ENSDARP00000141533.2	ENSDARG00000102643.2	chmp1a	1	1	0	0	0	0	0	1	0	0
Htri_.1119.1.p1	ENSDARP00000098464.3	ENSDARG00000068814.6	spata2l	1	1	0	0	1	0	0	0	0	0
Htri_.11210.1.p1	ENSDARP00000122973.2	ENSDARG00000092488.4	khnyn	1	2	1	-1	0	1	1	0	0	0
Htri_.11216.1.p1	ENSDARP00000050686.5	ENSDARG00000035028.6	lpcat4	1	1	0	0	0	0	0	0	1	0
Htri_.11233.1.p1	ENSDARP00000143938.2	ENSDARG00000090768.5	zp3.2	1	1	0	0	0	0	0	1	0	0
Htri_.11242.1.p1	ENSDARP00000100297.3	ENSDARG00000079313.5	pelp1	1	1	0	0	0	0	0	1	0	0
Htri_.11264.1.p1	ENSDARP00000117497.1	ENSDARG00000022129.1	rbm4.3	1	1	0	0	0	0	0	1	0	0
Htri_.11277.1.p1	ENSDARP00000071604.3	ENSDARG00000054856.4	non-available	1	1	0	0	0	0	0	0	1	0
Htri_.11300.1.p1	ENSDARP00000150850.1	ENSDARG00000068258.6	lrch4	1	1	0	0	0	0	0	1	0	0
Htri_.11305.1.p1	ENSDARP00000028693.6	ENSDARG00000022020.8	focad	1	1	0	0	0	0	0	0	0	1
Htri_.11345.1.p1	ENSDARP00000151776.1	ENSDARG00000062834.8	ecsit	1	1	0	1	0	0	0	0	0	0
Htri_.11365.1.p1	ENSDARP00000153105.1	ENSDARG00000112191.1	arl2	1	1	0	0	0	0	0	1	0	0
Htri_.11449.1.p1	ENSDARP00000112600.1	ENSDARG00000033957.8	trmt44	1	1	0	0	0	0	0	0	1	0
Htri_.11491.1.p1	ENSDARP00000144756.1	ENSDARG00000113967.1	ttc5	1	1	0	0	0	0	0	1	0	0
Htri_.11507.1.p1	NA	NA	NA	1	4	3	0	-2	0	0	2	2	-1
Htri_.11535.1.p1	ENSDARP00000113476.1	ENSDARG00000054473.6	tinf2	1	2	1	0	-1	0	0	2	0	0
Htri_.11546.1.p1	ENSDARP00000064788.2	ENSDARG00000044125.3	txn	1	1	0	0	0	0	0	1	0	0
Htri_.11550.1.p1	ENSDARP00000150145.1	ENSDARG00000115676.1	ptgr1	1	1	0	0	0	0	0	1	0	0
Htri_.11553.1.p1	ENSDARP00000113825.1	ENSDARG00000024109.8	naa40	1	1	0	0	0	1	0	0	0	0
Htri_.1157.2.p1	ENSDARP00000132304.1	ENSDARG00000101578.2	e2f4	1	1	0	0	0	0	0	1	0	0
Htri_.11600.1.p1	ENSDARP00000073820.3	ENSDARG00000036473.7	snapc2	1	1	0	0	0	0	0	1	0	0
Htri_.11747.1.p1	ENSDARP00000113043.1	ENSDARG00000075201.5	inpp4b	1	1	0	0	0	0	0	0	0	1
Htri_.11754.1.p1	ENSDARP00000114047.1	ENSDARG00000078643.6	vtcn1	1	1	0	0	0	0	0	0	1	0
Htri_.11773.1.p1	ENSDARP00000029568.4	ENSDARG00000026387.6	pip4p1b	1	1	0	0	0	0	0	1	0	0
Htri_.11842.1.p1	ENSDARP00000138888.2	ENSDARG00000116229.1	zgc:162183	1	2	1	-1	1	0	0	1	0	0
Htri_.11848.1.p1	ENSDARP00000055742.7	ENSDARG00000038226.7	CABZ01074994.1	1	5	4	0	1	1	-1	3	-3	0
Htri_.11888.1.p1	ENSDARP00000034770.7	ENSDARG00000024398.8	get4	1	1	0	0	0	0	0	1	0	0
Htri_.11915.1.p1	ENSDARP00000111198.2	ENSDARG00000091768.3	dclre1a	1	1	0	0	0	0	0	1	0	0
Htri_.11920.1.p1	ENSDARP00000049044.6	ENSDARG00000030215.1	matn1	1	2	1	0	2	0	0	0	-1	0
Htri_.11959.1.p1	ENSDARP00000100899.1	ENSDARG00000074730.5	pkmyt1	1	1	0	0	0	0	0	0	1	0
Htri_.11979.1.p1	ENSDARP00000011459.5	ENSDARG00000011496.9	ppm1bb	1	1	0	0	0	0	1	0	0	0
Htri_.11982.1.p1	ENSDARP00000050069.3	ENSDARG00000032780.5	pigf	1	1	0	0	0	1	0	0	0	0
Htri_.12005.1.p1	ENSDARP00000066396.5	ENSDARG00000045155.7	phf5a	1	1	0	0	0	0	0	1	0	0
Htri_.12013.1.p1	ENSDARP00000096636.3	ENSDARG00000071551.6	xrcc6	1	1	0	0	0	0	0	1	0	0
Htri_.12030.1.p1	ENSDARP00000149920.1	ENSDARG00000114512.1	pgp	1	2	1	0	-1	0	0	2	0	0
Htri_.1204.1.p1	ENSDARP00000085187.3	ENSDARG00000041560.8	non-available	1	4	3	0	-1	0	0	-2	3	1
Htri_.12041.1.p1	ENSDARP00000096752.2	ENSDARG00000071601.3	pvalb9	1	4	3	2	1	-1	0	1	0	-2
Htri_.12054.1.p1	ENSDARP00000005930.7	ENSDARG00000071691.4	uqcrc2b	1	1	0	0	0	0	0	1	0	0
Htri_.1206.1.p1	ENSDARP00000144715.1	ENSDARG00000113991.1	setd6	1	1	0	0	0	0	0	0	0	1
Htri_.12076.1.p1	ENSDARP00000021648.8	ENSDARG00000031770.1	kat7b	1	2	1	0	-1	0	0	2	0	0
Htri_.12101.1.p1	ENSDARP00000023124.8	ENSDARG00000004160.1	reep3b	1	1	0	0	0	0	0	0	1	0
Htri_.12112.1.p1	ENSDARP00000022542.6	ENSDARG00000019392.1	stat5a	1	1	0	0	0	0	1	0	0	0
Htri_.12143.1.p1	ENSDARP00000037286.6	ENSDARG00000028088.8	galk1	1	1	0	0	0	0	0	1	0	0
Htri_.1215.1.p1	ENSDARP00000134109.1	ENSDARG00000103553.2	sf3b3	1	1	0	0	0	0	0	0	1	0
Htri_.12171.1.p1	ENSDARP00000015151.7	ENSDARG00000022918.1	tbcc	1	1	0	0	0	1	0	0	0	0
Htri_.122.1.p1	ENSDARP00000082610.4	ENSDARG00000061656.7	ptpdc1a	1	1	0	0	0	0	0	0	0	1
Htri_.12216.1.p1	ENSDARP00000133068.1	ENSDARG00000100487.2	nploc4	1	1	0	0	0	0	0	1	0	0
Htri_.12252.1.p1	ENSDARP00000081474.4	ENSDARG00000061201.6	acsf2	1	1	0	0	0	0	1	0	0	0
Htri_.12253.1.p2	ENSDARP00000081470.4	ENSDARG00000061197.7	armc7	1	1	0	0	0	0	0	0	0	1
Htri_.12277.1.p1	ENSDARP00000150746.1	ENSDARG00000111293.1	CR848735.1	1	2	1	0	-1	0	0	2	0	0
Htri_.12322.1.p1	ENSDARP00000061539.5	ENSDARG00000070957.5	im:7160594	1	2	1	-1	0	0	0	2	0	0
Htri_.12327.1.p1	ENSDARP00000066499.4	ENSDARG00000045228.8	stub1	1	1	0	0	0	0	0	0	0	1
Htri_.12329.1.p1	ENSDARP00000151278.1	ENSDARG00000114399.1	BX322565.1	1	2	1	0	-1	1	0	0	0	1
Htri_.12335.1.p1	ENSDARP00000066557.4	ENSDARG00000045257.6	decr2	1	2	1	0	-1	0	0	2	0	0
Htri_.12336.1.p1	ENSDARP00000056285.5	ENSDARG00000038559.7	h1-0	1	1	0	0	0	0	0	0	0	1
Htri_.12341.2.p1	ENSDARP00000119789.1	ENSDARG00000038556.4	zgc:112185	1	2	1	0	-1	0	0	2	0	0
Htri_.12347.1.p1	ENSDARP00000121022.1	ENSDARG00000038566.6	gnptg	1	1	0	0	0	0	0	1	0	0
Htri_.12348.2.p1	ENSDARP00000025832.8	ENSDARG00000015722.1	kctd5a	1	1	0	0	0	0	0	1	0	0
Htri_.12365.1.p1	ENSDARP00000096423.3	ENSDARG00000071449.7	fam234a	1	1	0	0	0	0	0	0	1	0
Htri_.12375.1.p1	ENSDARP00000066366.4	ENSDARG00000045129.8	fkbp10b	1	2	1	-1	0	0	1	0	1	0
Htri_.12555.1.p1	ENSDARP00000142979.1	ENSDARG00000007244.8	acp2	1	1	0	0	0	0	0	1	0	0
Htri_.12558.1.p1	ENSDARP00000147335.1	ENSDARG00000102471.2	trak2	1	1	0	0	0	0	0	0	0	1
Htri_.12581.1.p1	ENSDARP00000157105.1	ENSDARG00000115421.1	n6amt1	1	3	2	0	-2	0	0	2	1	0
Htri_.12582.1.p1	ENSDARP00000124947.1	ENSDARG00000053456.7	non-available	1	1	0	0	0	0	0	0	0	1
Htri_.12621.1.p1	ENSDARP00000119375.2	ENSDARG00000070122.6	stk11ip	1	1	0	0	0	0	0	0	0	1
Htri_.12624.1.p1	ENSDARP00000028520.3	ENSDARG00000022983.7	ccdc28a	1	1	0	0	0	0	0	0	0	1
Htri_.12671.1.p1	ENSDARP00000028571.6	ENSDARG00000028546.7	ndufs1	1	1	0	0	0	1	0	0	0	0
Htri_.12675.1.p1	ENSDARP00000145320.1	ENSDARG00000113213.1	CR751565.1	1	1	0	0	0	0	0	0	1	0
Htri_.12709.1.p1	ENSDARP00000132468.2	ENSDARG00000099851.2	non-available	1	1	0	0	0	0	0	1	0	0
Htri_.12735.1.p1	ENSDARP00000047210.6	ENSDARG00000031632.9	chst10	1	1	0	0	0	0	0	0	0	1
Htri_.12792.1.p1	ENSDARP00000084452.4	ENSDARG00000078416.4	zeb2b	1	2	1	-1	0	0	0	2	0	0
Htri_.12834.1.p1	ENSDARP00000059755.4	ENSDARG00000040778.5	ralba	1	2	1	0	-1	1	0	0	1	0
Htri_.12854.1.p1	ENSDARP00000129972.1	ENSDARG00000101462.2	setdb2	1	1	0	0	0	0	0	0	1	0
Htri_.12856.1.p1	ENSDARP00000127972.1	ENSDARG00000070916.7	dnajc27	1	1	0	0	0	0	0	1	0	0
Htri_.1288.1.p1	ENSDARP00000125217.1	ENSDARG00000075252.7	phrf1	1	1	0	0	0	0	0	0	0	1
Htri_.1289.1.p1	ENSDARP00000094398.3	ENSDARG00000045661.7	irf7	1	1	0	0	0	0	0	1	0	0
Htri_.12960.1.p1	ENSDARP00000003829.6	ENSDARG00000019791.9	prmt3	1	1	0	1	0	0	0	0	0	0
Htri_.1299.1.p2	ENSDARP00000095629.3	ENSDARG00000071074.4	rccd1	1	1	0	0	0	0	0	0	0	1
Htri_.12999.1.p1	ENSDARP00000051972.5	ENSDARG00000035819.7	sirt3	1	1	0	0	0	0	0	1	0	0
Htri_.13009.1.p1	ENSDARP00000151707.1	ENSDARG00000112358.1	dis3l	1	1	0	0	0	0	0	1	0	0
Htri_.13117.1.p1	ENSDARP00000042577.5	ENSDARG00000020811.1	efemp2b	1	2	1	0	1	1	-1	0	0	0
Htri_.13147.1.p1	ENSDARP00000075762.3	ENSDARG00000058448.6	zrsr2	1	1	0	0	0	0	0	0	1	0
Htri_.13174.1.p1	ENSDARP00000011500.7	ENSDARG00000053113.8	ly75	1	1	0	0	0	0	0	1	0	0
Htri_.13181.1.p1	ENSDARP00000130476.1	ENSDARG00000058287.7	gpalpp1	1	1	0	0	0	0	0	0	0	1
Htri_.13218.1.p1	ENSDARP00000070066.3	ENSDARG00000053542.5	kctd12.2	1	1	0	0	1	0	0	0	0	0
Htri_.13270.1.p1	ENSDARP00000143815.2	ENSDARG00000111642.1	rras2	1	2	1	-1	0	0	0	2	0	0
Htri_.13294.1.p1	NA	NA	NA	1	3	2	0	2	1	0	0	-1	-1
Htri_.13296.1.p1	ENSDARP00000134597.1	ENSDARG00000105187.2	gcshb	1	1	0	0	0	0	1	0	0	0
Htri_.13338.1.p1	ENSDARP00000052348.7	ENSDARG00000036061.9	ogfod1	1	1	0	0	0	0	0	1	0	0
Htri_.13351.1.p1	ENSDARP00000121132.1	ENSDARG00000005176.7	zgc:101040	1	2	1	0	0	0	0	-1	2	0
Htri_.13361.3.p1	ENSDARP00000122322.1	ENSDARG00000026862.9	aktip	1	2	1	0	-1	0	0	1	0	1
Htri_.13362.1.p1	ENSDARP00000145984.1	ENSDARG00000044216.7	fto	1	1	0	0	0	0	0	1	0	0
Htri_.13400.1.p1	ENSDARP00000149452.1	ENSDARG00000113132.1	tmed3	1	2	1	0	-1	0	0	0	2	0
Htri_.13416.1.p1	ENSDARP00000002529.5	ENSDARG00000020218.9	amfra	1	1	0	1	0	0	0	0	0	0
Htri_.13490.1.p1	ENSDARP00000148438.1	ENSDARG00000045935.6	immp1l	1	1	0	0	0	0	0	0	0	1
Htri_.13494.1.p1	ENSDARP00000156176.1	ENSDARG00000036282.8	rnaset2	1	2	1	0	-1	1	0	0	0	1
Htri_.13537.1.p1	ENSDARP00000132856.1	ENSDARG00000103607.2	wtip	1	2	1	0	2	0	0	-1	0	0
Htri_.13572.1.p1	ENSDARP00000128580.1	ENSDARG00000097869.2	si:dkey-1m11.6	1	1	0	0	1	0	0	0	0	0
Htri_.13642.1.p1	ENSDARP00000139602.1	ENSDARG00000099722.3	zgc:153993	1	1	0	0	0	0	0	1	0	0
Htri_.13648.3.p1	ENSDARP00000109573.1	ENSDARG00000007760.1	spg21	1	1	0	0	0	0	0	1	0	0
Htri_.13688.2.p1	ENSDARP00000115735.1	ENSDARG00000042031.6	gorab	1	3	2	1	-2	0	0	0	2	0
Htri_.13690.1.p1	ENSDARP00000114812.2	ENSDARG00000042057.9	trmt1l	1	1	0	0	0	0	0	1	0	0
Htri_.13696.1.p1	ENSDARP00000084650.6	ENSDARG00000062402.8	frem1b	1	2	1	0	0	0	0	-1	0	2
Htri_.13706.1.p1	ENSDARP00000028333.6	ENSDARG00000027744.8	gadd45ba	1	1	0	0	0	0	0	1	0	0
Htri_.13717.1.p1	ENSDARP00000023892.9	ENSDARG00000002215.1	rtca	1	1	0	0	0	0	0	1	0	0
Htri_.13755.1.p1	ENSDARP00000040264.4	ENSDARG00000029581.7	tbc1d7	1	2	1	0	0	0	0	-1	0	2
Htri_.13794.1.p1	ENSDARP00000036965.5	ENSDARG00000023062.8	ccn1	1	3	2	-2	3	0	0	0	0	0
Htri_.1380.1.p1	ENSDARP00000107285.2	ENSDARG00000040926.8	nr2f2	1	2	1	0	1	0	0	1	-1	0
Htri_.13815.1.p1	ENSDARP00000102477.2	ENSDARG00000105071.2	nos1apa	1	1	0	0	0	0	0	1	0	0
Htri_.13824.2.p1	ENSDARP00000136884.1	ENSDARG00000100944.2	glrx2	1	1	0	0	0	0	0	0	1	0
Htri_.13841.1.p1	ENSDARP00000017761.7	ENSDARG00000002333.1	fam102bb	1	1	0	0	0	0	0	0	1	0
Htri_.13842.1.p1	ENSDARP00000004251.6	ENSDARG00000018871.8	henmt1	1	1	0	0	0	0	0	0	1	0
Htri_.13862.1.p1	ENSDARP00000156992.1	ENSDARG00000117102.1	jak1	1	2	1	-1	0	0	0	2	0	0
Htri_.1390.1.p1	ENSDARP00000023774.7	ENSDARG00000025375.1	idh1	1	1	0	0	0	0	0	0	0	1
Htri_.13961.1.p1	ENSDARP00000116770.1	ENSDARG00000075974.6	si:dkey-258f14.3	1	3	2	0	-1	0	0	-1	3	0
Htri_.13969.1.p1	ENSDARP00000145529.1	ENSDARG00000043502.4	ccdc124	1	1	0	0	0	0	0	1	0	0
Htri_.13978.1.p1	ENSDARP00000064211.5	ENSDARG00000043728.6	srek1ip1	1	1	0	0	0	0	0	1	0	0
Htri_.1400.1.p1	ENSDARP00000113245.1	ENSDARG00000054301.7	kti12	1	1	0	0	0	0	1	0	0	0
Htri_.1401.1.p1	ENSDARP00000149704.1	ENSDARG00000068140.7	si:dkey-24l11.2	1	1	0	0	0	0	0	1	0	0
Htri_.14013.1.p1	ENSDARP00000083210.4	ENSDARG00000061890.6	atp13a2	1	1	0	0	0	0	1	0	0	0
Htri_.14014.3.p1	ENSDARP00000089243.3	ENSDARG00000068193.4	tmem44	1	1	0	0	0	0	0	1	0	0
Htri_.14028.1.p1	ENSDARP00000157087.1	ENSDARG00000115372.1	rpf1	1	1	0	0	0	0	0	1	0	0
Htri_.14032.1.p1	ENSDARP00000131686.2	ENSDARG00000114533.1	ctbs	1	1	0	0	0	0	0	1	0	0
Htri_.14046.1.p1	ENSDARP00000136015.2	ENSDARG00000105136.2	ccdc50	1	2	1	0	-1	0	0	2	0	0
Htri_.14118.1.p1	ENSDARP00000104899.3	ENSDARG00000040005.7	scfd2	1	1	0	0	1	0	0	0	0	0
Htri_.14148.1.p1	ENSDARP00000117903.1	ENSDARG00000043877.7	mmachc	1	1	0	0	0	0	0	1	0	0
Htri_.14205.1.p1	ENSDARP00000101598.2	ENSDARG00000062152.7	chaf1a	1	2	1	1	-1	0	0	1	0	0
Htri_.14206.1.p1	ENSDARP00000049433.5	ENSDARG00000010531.1	scamp4	1	2	1	0	0	0	0	1	-1	1
Htri_.14210.1.p1	ENSDARP00000111631.1	ENSDARG00000090086.3	rab11bb	1	1	0	0	0	0	0	1	0	0
Htri_.14224.2.p1	ENSDARP00000096205.4	ENSDARG00000071339.7	borcs8	1	1	0	0	0	0	0	1	0	0
Htri_.14232.1.p1	ENSDARP00000139566.1	ENSDARG00000019881.1	bsg	1	1	0	0	0	0	0	1	0	0
Htri_.14237.1.p1	ENSDARP00000096258.3	ENSDARG00000071378.4	micos13	1	1	0	0	0	0	0	1	0	0
Htri_.1426.1.p1	ENSDARP00000109895.1	ENSDARG00000078707.6	sema7a	1	1	0	0	0	0	0	0	0	1
Htri_.14297.1.p1	ENSDARP00000118809.1	ENSDARG00000042133.8	si:dkey-51e6.1	1	1	0	0	0	0	0	1	0	0
Htri_.14300.1.p1	NA	NA	NA	1	1	0	0	0	0	1	0	0	0
Htri_.14314.2.p1	ENSDARP00000148743.1	ENSDARG00000069708.7	cdc34a	1	2	1	0	-1	0	0	0	1	1
Htri_.14329.1.p1	ENSDARP00000154628.1	ENSDARG00000115269.1	tprg1	1	1	0	0	0	0	0	1	0	0
Htri_.1436.1.p1	ENSDARP00000152423.1	ENSDARG00000110584.1	si:dkey-5i3.5	1	2	1	0	0	0	0	1	-1	1
Htri_.14384.1.p1	ENSDARP00000022305.6	ENSDARG00000015471.9	chd1l	1	1	0	0	0	0	0	0	0	1
Htri_.14391.2.p1	ENSDARP00000073091.2	ENSDARG00000056193.4	nme7	1	1	0	0	0	1	0	0	0	0
Htri_.14393.1.p1	ENSDARP00000153598.1	ENSDARG00000111376.1	bivm	1	3	2	0	-2	0	0	3	0	0
Htri_.1441.1.p1	ENSDARP00000144045.1	ENSDARG00000098465.3	si:ch73-366l1.5	1	1	0	0	0	0	0	1	0	0
Htri_.14430.1.p1	ENSDARP00000106064.2	ENSDARG00000070839.7	evi5b	1	1	0	0	0	0	0	0	1	0
Htri_.14433.1.p1	ENSDARP00000149277.1	ENSDARG00000114425.1	med8	1	2	1	0	-1	0	0	0	2	0
Htri_.14468.1.p1	ENSDARP00000144610.2	ENSDARG00000057583.8	prrc2c	1	1	0	0	0	0	0	0	1	0
Htri_.1449.1.p1	ENSDARP00000121810.1	ENSDARG00000042270.6	arsa	1	1	0	0	0	0	0	1	0	0
Htri_.14495.1.p1	NA	NA	NA	1	2	1	0	0	0	-1	1	0	1
Htri_.14542.1.p1	ENSDARP00000136622.1	ENSDARG00000094018.3	si:dkey-111e8.1	1	1	0	0	1	0	0	0	0	0
Htri_.1455.1.p1	ENSDARP00000006495.7	ENSDARG00000020872.9	nfat5a	1	1	0	0	0	0	0	0	1	0
Htri_.14565.1.p1	ENSDARP00000071305.5	ENSDARG00000054606.6	mrpl1	1	2	1	0	2	0	0	0	0	-1
Htri_.14595.1.p1	ENSDARP00000119101.1	ENSDARG00000035507.9	ddx31	1	1	0	0	0	0	1	0	0	0
Htri_.14637.1.p1	ENSDARP00000068442.1	ENSDARG00000052155.5	lrrc8ab	1	1	0	0	1	0	0	0	0	0
Htri_.14674.1.p1	ENSDARP00000051643.4	ENSDARG00000035618.5	coq5	1	1	0	0	0	0	0	1	0	0
Htri_.14735.1.p1	ENSDARP00000110215.1	ENSDARG00000086906.3	stambpb	1	1	0	0	0	0	0	1	0	0
Htri_.14758.1.p1	ENSDARP00000141649.1	ENSDARG00000090654.3	gak	1	1	0	0	0	0	0	1	0	0
Htri_.14767.1.p1	ENSDARP00000077232.4	ENSDARG00000059510.6	coq2	1	1	0	0	1	0	0	0	0	0
Htri_.14826.1.p1	ENSDARP00000056766.5	ENSDARG00000038881.6	acaa2	1	1	0	0	0	0	0	1	0	0
Htri_.14827.1.p1	ENSDARP00000063942.4	ENSDARG00000043554.5	mrpl40	1	1	0	0	0	0	0	1	0	0
Htri_.14828.1.p1	ENSDARP00000115603.1	ENSDARG00000092360.2	si:ch211-51h9.6	1	1	0	0	0	0	0	1	0	0
Htri_.14837.1.p1	ENSDARP00000151686.1	ENSDARG00000062765.7	nsd3	1	3	2	-1	0	0	0	-1	0	3
Htri_.14839.1.p1	ENSDARP00000048818.6	ENSDARG00000029865.9	rassf2a	1	2	1	0	-1	0	0	0	2	0
Htri_.14863.1.p1	ENSDARP00000136011.2	ENSDARG00000101239.3	hsd17b4	1	1	0	0	0	0	0	1	0	0
Htri_.14865.1.p1	ENSDARP00000142022.2	ENSDARG00000091293.5	dmxl2	1	1	0	0	0	0	0	0	1	0
Htri_.14881.2.p1	ENSDARP00000104126.3	ENSDARG00000075299.4	prxl2c	1	2	1	0	-1	1	1	0	0	0
Htri_.14889.1.p1	ENSDARP00000024846.8	ENSDARG00000020926.9	creb3l3l	1	2	1	0	0	0	0	-1	2	0
Htri_.14891.1.p1	ENSDARP00000153274.1	ENSDARG00000110506.1	znf131	1	1	0	0	0	0	0	0	1	0
Htri_.14896.1.p1	ENSDARP00000061831.4	ENSDARG00000054777.5	non-available	1	2	1	0	-1	0	0	1	0	1
Htri_.14932.1.p1	ENSDARP00000085236.4	ENSDARG00000062636.6	fem1b	1	1	0	0	0	0	0	1	0	0
Htri_.14935.1.p1	ENSDARP00000092311.3	ENSDARG00000058369.7	mex3b	1	1	0	0	0	0	0	0	0	1
Htri_.1496.1.p1	ENSDARP00000084075.4	ENSDARG00000062195.6	fbxo31	1	1	0	0	0	0	0	1	0	0
Htri_.1497.1.p1	ENSDARP00000040498.6	ENSDARG00000031774.1	pus7	1	1	0	0	0	0	0	1	0	0
Htri_.14989.1.p1	ENSDARP00000120643.1	ENSDARG00000078221.5	si:ch211-204d2.4	1	1	0	0	0	0	0	1	0	0
Htri_.1499.1.p1	ENSDARP00000012119.6	ENSDARG00000019117.9	parvb	1	1	0	0	0	0	0	1	0	0
Htri_.14996.1.p1	ENSDARP00000082510.3	ENSDARG00000074226.4	zgc:158398	1	1	0	0	0	0	0	1	0	0
Htri_.14999.1.p1	ENSDARP00000007240.7	ENSDARG00000016687.1	acadvl	1	1	0	0	1	0	0	0	0	0
Htri_.15000.1.p1	ENSDARP00000155199.1	ENSDARG00000116489.1	si:dkey-98f17.5	1	2	1	0	-1	0	0	2	0	0
Htri_.15012.1.p1	ENSDARP00000051613.4	ENSDARG00000035605.7	tchp	1	2	1	0	-1	0	0	1	0	1
Htri_.15020.1.p1	ENSDARP00000148898.1	ENSDARG00000010031.9	ssh1b	1	2	1	0	1	1	0	0	-1	0
Htri_.15022.1.p1	ENSDARP00000145045.1	ENSDARG00000035595.6	ficd	1	1	0	0	0	0	0	1	0	0
Htri_.15029.1.p1	ENSDARP00000115818.1	ENSDARG00000003281.7	pik3ip1	1	1	0	0	1	0	0	0	0	0
Htri_.15038.1.p1	ENSDARP00000025072.6	ENSDARG00000016128.8	ap3m2	1	1	0	0	0	0	0	1	0	0
Htri_.15094.1.p1	ENSDARP00000132430.1	ENSDARG00000102612.2	slc15a4	1	1	0	0	0	0	0	1	0	0
Htri_.15105.1.p1	ENSDARP00000061785.5	ENSDARG00000054186.6	ncs1b	1	1	0	0	0	0	1	0	0	0
Htri_.15116.1.p1	ENSDARP00000146347.1	ENSDARG00000005500.9	dgcr6	1	1	0	0	0	0	0	1	0	0
Htri_.15131.1.p1	ENSDARP00000135261.1	ENSDARG00000100867.3	rictora	1	1	0	0	0	0	0	1	0	0
Htri_.15150.1.p1	ENSDARP00000045532.2	ENSDARG00000030981.4	tmem127	1	1	0	0	0	0	0	0	1	0
Htri_.15222.1.p1	NA	NA	NA	1	1	0	0	0	0	0	1	0	0
Htri_.15223.1.p1	NA	NA	NA	1	1	0	0	0	0	0	0	1	0
Htri_.15239.1.p1	ENSDARP00000089244.3	ENSDARG00000068194.4	klf9	1	2	1	0	0	0	1	-1	1	0
Htri_.15331.1.p1	ENSDARP00000113867.1	ENSDARG00000035631.6	sdf2l1	1	1	0	0	0	0	0	1	0	0
Htri_.15349.1.p1	ENSDARP00000112772.1	ENSDARG00000059630.7	mlec	1	1	0	0	1	0	0	0	0	0
Htri_.1535.1.p1	ENSDARP00000093844.2	ENSDARG00000079470.3	cdk17	1	1	0	0	0	0	0	1	0	0
Htri_.15350.1.p1	ENSDARP00000012323.7	ENSDARG00000013795.8	hps4	1	1	0	0	0	0	0	1	0	0
Htri_.15353.1.p1	ENSDARP00000040329.5	ENSDARG00000046143.8	prkab1b	1	1	0	0	0	0	0	1	0	0
Htri_.15358.1.p1	ENSDARP00000097766.3	ENSDARG00000079687.5	rnf10	1	1	0	0	0	0	0	1	0	0
Htri_.15368.1.p1	ENSDARP00000132756.1	ENSDARG00000098201.2	mtmr3	1	1	0	0	0	0	0	0	0	1
Htri_.15373.1.p1	ENSDARP00000075715.6	ENSDARG00000058419.7	gcn1	1	1	0	0	0	0	0	0	0	1
Htri_.15430.1.p1	ENSDARP00000133028.1	ENSDARG00000102338.2	ptar1	1	2	1	-1	0	0	0	2	0	0
Htri_.15441.1.p1	ENSDARP00000153022.1	ENSDARG00000062655.5	ydjc	1	1	0	0	0	0	0	0	0	1
Htri_.15452.1.p1	ENSDARP00000132244.1	ENSDARG00000097795.4	zgc:162952	1	2	1	-1	0	0	0	2	0	0
Htri_.1546.1.p1	ENSDARP00000152088.1	ENSDARG00000028517.9	hbp1	1	1	0	0	0	0	0	1	0	0
Htri_.15530.1.p1	ENSDARP00000125884.1	ENSDARG00000001857.1	aff4	1	2	1	0	-1	0	0	0	2	0
Htri_.15536.1.p1	ENSDARP00000048830.6	ENSDARG00000030914.7	tmem120a	1	1	0	0	0	0	0	0	0	1
Htri_.1556.1.p1	ENSDARP00000005915.8	ENSDARG00000006025.1	tp53i11b	1	2	1	0	-1	0	0	2	0	0
Htri_.15576.1.p1	ENSDARP00000127514.1	ENSDARG00000091428.4	non-available	1	1	0	0	0	1	0	0	0	0
Htri_.15582.1.p1	ENSDARP00000113484.1	ENSDARG00000059048.6	mpzl1l	1	1	0	0	0	0	0	0	0	1
Htri_.15603.1.p1	ENSDARP00000140878.1	ENSDARG00000043249.7	irf1b	1	1	0	0	0	0	0	1	0	0
Htri_.15641.1.p1	ENSDARP00000124509.1	ENSDARG00000059596.8	clip2	1	2	1	0	1	0	1	0	0	-1
Htri_.15710.1.p1	ENSDARP00000120692.2	ENSDARG00000079508.5	fam114a2	1	1	0	0	0	0	0	0	0	1
Htri_.15732.1.p1	ENSDARP00000039365.4	ENSDARG00000026680.9	slc25a14	1	3	2	-1	-1	0	0	0	2	1
Htri_.15753.1.p1	ENSDARP00000070807.4	ENSDARG00000054191.6	pgk1	1	1	0	0	0	0	0	1	0	0
Htri_.15760.1.p1	ENSDARP00000142304.1	ENSDARG00000067517.6	ccdc15	1	3	2	0	0	-1	0	1	-1	2
Htri_.15769.1.p1	ENSDARP00000070955.4	ENSDARG00000054307.8	zgc:77151	1	2	1	0	-1	0	0	2	0	0
Htri_.15780.1.p1	ENSDARP00000124284.1	ENSDARG00000038917.9	rad50	1	1	0	0	0	0	1	0	0	0
Htri_.1580.1.p1	ENSDARP00000005687.9	ENSDARG00000004059.1	galk2	1	1	0	0	0	0	0	1	0	0
Htri_.1585.2.p1	ENSDARP00000148895.1	ENSDARG00000116777.1	fan1	1	1	0	0	0	0	0	1	0	0
Htri_.15879.1.p1	ENSDARP00000065324.4	ENSDARG00000044484.5	cdc23	1	1	0	0	0	0	0	1	0	0
Htri_.15913.1.p1	ENSDARP00000133390.1	ENSDARG00000104765.2	chek1	1	1	0	0	0	0	0	1	0	0
Htri_.15924.1.p1	ENSDARP00000074004.3	ENSDARG00000056985.4	tpte	1	3	2	0	-2	0	0	0	0	3
Htri_.15936.1.p1	ENSDARP00000104715.3	ENSDARG00000069157.6	tmem135	1	1	0	0	0	0	0	0	0	1
Htri_.15945.1.p1	ENSDARP00000151215.1	ENSDARG00000019702.8	aldocb	1	3	2	-1	-1	1	0	2	0	0
Htri_.15953.1.p1	ENSDARP00000017292.6	ENSDARG00000017067.8	chordc1b	1	1	0	0	0	0	1	0	0	0
Htri_.15964.1.p1	ENSDARP00000104844.2	ENSDARG00000035332.7	cfap298	1	1	0	0	0	0	0	0	0	1
Htri_.15973.2.p1	ENSDARP00000098157.3	ENSDARG00000078658.5	supt20	1	2	1	0	-1	0	0	1	0	1
Htri_.15974.1.p1	ENSDARP00000114074.1	ENSDARG00000076891.5	rfxap	1	1	0	0	0	0	0	1	0	0
Htri_.15982.1.p1	ENSDARP00000072835.3	ENSDARG00000112402.1	rfc3	1	1	0	0	0	0	0	1	0	0
Htri_.16049.1.p1	ENSDARP00000047514.6	ENSDARG00000032373.8	rnf145b	1	1	0	0	0	0	0	1	0	0
Htri_.16050.1.p1	ENSDARP00000130882.1	ENSDARG00000044492.7	ublcp1	1	1	0	0	1	0	0	0	0	0
Htri_.16060.1.p1	ENSDARP00000006875.6	ENSDARG00000020676.8	dpp3	1	1	0	0	0	0	0	0	1	0
Htri_.16084.1.p1	ENSDARP00000110048.1	ENSDARG00000056913.7	pcolcea	1	4	3	-1	3	0	1	0	-2	0
Htri_.1609.3.p1	ENSDARP00000095430.5	ENSDARG00000070986.6	sergef	1	1	0	0	0	0	0	0	0	1
Htri_.1611.1.p1	ENSDARP00000038901.5	ENSDARG00000026701.6	gtf2h1	1	3	2	0	-2	0	0	0	3	0
Htri_.16114.1.p1	NA	NA	NA	1	1	0	0	0	0	0	1	0	0
Htri_.16157.1.p1	ENSDARP00000138203.2	ENSDARG00000098867.2	non-available	1	1	0	0	1	0	0	0	0	0
Htri_.16177.1.p1	ENSDARP00000072482.4	ENSDARG00000055639.5	ruvbl2	1	1	0	0	0	0	0	1	0	0
Htri_.16179.1.p1	ENSDARP00000156158.1	ENSDARG00000109422.1	cyb5d2	1	2	1	0	1	0	0	-1	1	0
Htri_.1618.1.p1	ENSDARP00000121169.2	ENSDARG00000093773.5	si:ch1073-296i8.2	1	7	6	0	5	-1	0	1	1	-5
Htri_.16212.1.p1	ENSDARP00000078213.4	ENSDARG00000059887.6	eral1	1	1	0	0	0	0	0	1	0	0
Htri_.16236.1.p1	NA	NA	NA	1	1	0	0	0	0	0	1	0	0
Htri_.16240.1.p1	ENSDARP00000052786.6	ENSDARG00000036338.7	vps11	1	1	0	0	0	0	0	1	0	0
Htri_.1627.1.p1	ENSDARP00000106289.2	ENSDARG00000091833.3	sv2	1	2	1	0	-1	0	0	2	0	0
Htri_.16315.1.p1	ENSDARP00000140437.1	ENSDARG00000100558.2	slbp	1	1	0	0	0	0	0	0	0	1
Htri_.16346.1.p1	ENSDARP00000014124.6	ENSDARG00000004251.9	dhfr	1	1	0	0	0	0	0	1	0	0
Htri_.16347.1.p1	ENSDARP00000106330.1	ENSDARG00000088924.3	si:dkey-185e18.7	1	2	1	0	-1	0	0	1	0	1
Htri_.16355.1.p1	ENSDARP00000135512.1	ENSDARG00000103856.2	ptcd3	1	1	0	0	0	0	0	0	0	1
Htri_.16394.1.p1	ENSDARP00000031983.4	ENSDARG00000028614.6	mospd1	1	2	1	0	0	1	0	-1	0	1
Htri_.16411.1.p1	ENSDARP00000134015.1	ENSDARG00000099624.2	chmp1b	1	1	0	0	0	0	0	0	0	1
Htri_.16474.1.p1	ENSDARP00000136521.1	ENSDARG00000015653.1	tnip1	1	2	1	0	0	0	-1	0	2	0
Htri_.16480.1.p1	ENSDARP00000068705.5	ENSDARG00000052371.7	higd2a	1	1	0	0	0	0	0	1	0	0
Htri_.16541.1.p1	ENSDARP00000078554.4	ENSDARG00000060018.6	si:ch1073-44g3.1	1	1	0	0	0	1	0	0	0	0
Htri_.1655.1.p1	ENSDARP00000005947.7	ENSDARG00000021370.9	actr6	1	2	1	0	-1	0	0	0	2	0
Htri_.16554.1.p1	ENSDARP00000074035.3	ENSDARG00000115804.1	ctbp1	1	1	0	0	0	0	0	0	0	1
Htri_.16568.1.p1	ENSDARP00000140629.1	ENSDARG00000036235.7	zbtb3	1	2	1	0	-1	1	0	1	0	0
Htri_.1657.1.p1	ENSDARP00000129621.1	ENSDARG00000089967.4	si:ch211-59o9.10	1	1	0	0	0	0	0	1	0	0
Htri_.16580.1.p1	ENSDARP00000112454.3	ENSDARG00000087994.4	si:ch211-114c17.1	1	1	0	0	0	0	0	0	0	1
Htri_.16595.1.p1	ENSDARP00000136718.1	ENSDARG00000076090.6	jakmip1	1	1	0	0	0	0	0	1	0	0
Htri_.16601.1.p1	ENSDARP00000104599.1	ENSDARG00000086245.3	si:dkeyp-121d2.7	1	1	0	0	1	0	0	0	0	0
Htri_.1664.1.p1	ENSDARP00000127775.2	ENSDARG00000046157.9	non-available	1	1	0	0	0	0	1	0	0	0
Htri_.16652.2.p1	ENSDARP00000054114.3	ENSDARG00000075666.4	tsc22d3	1	2	1	0	-1	0	0	2	0	0
Htri_.16674.1.p1	ENSDARP00000147376.1	ENSDARG00000111735.1	cnot6a	1	1	0	0	0	0	0	1	0	0
Htri_.16689.1.p1	ENSDARP00000072649.4	ENSDARG00000055792.6	foxo4	1	1	0	0	0	0	0	0	1	0
Htri_.16788.1.p1	ENSDARP00000083123.5	ENSDARG00000061854.6	lman2	1	2	1	0	-1	0	0	2	0	0
Htri_.16793.1.p1	ENSDARP00000011948.5	ENSDARG00000000489.1	upf3b	1	1	0	0	0	0	0	0	0	1
Htri_.16795.1.p1	ENSDARP00000001288.7	ENSDARG00000033450.9	nkap	1	1	0	0	0	0	0	0	0	1
Htri_.16802.1.p1	ENSDARP00000107670.2	ENSDARG00000020759.1	elf1	1	4	3	0	-3	0	1	1	0	2
Htri_.1683.1.p1	ENSDARP00000115556.1	ENSDARG00000077607.6	dus2	1	2	1	0	-1	0	0	2	0	0
Htri_.16832.1.p1	NA	NA	NA	1	2	1	0	-1	0	0	0	0	2
Htri_.16835.1.p1	ENSDARP00000051585.4	ENSDARG00000035578.5	hs3st1l2	1	2	1	0	1	-1	0	1	0	0
Htri_.16837.1.p1	ENSDARP00000016540.6	ENSDARG00000014340.8	rab11al	1	2	1	0	-1	1	0	0	0	1
Htri_.1686.1.p1	ENSDARP00000138990.2	ENSDARG00000112096.1	ftsj1	1	1	0	1	0	0	0	0	0	0
Htri_.16939.1.p1	ENSDARP00000060416.4	ENSDARG00000041215.8	cetn4	1	1	0	0	0	0	0	0	0	1
Htri_.16941.1.p1	ENSDARP00000130015.2	ENSDARG00000104869.2	CABZ01085878.1	1	1	0	0	0	0	0	0	1	0
Htri_.16947.1.p1	ENSDARP00000146562.1	ENSDARG00000037675.7	npm1b	1	1	0	0	0	0	0	1	0	0
Htri_.16980.1.p1	ENSDARP00000117055.1	ENSDARG00000039820.6	mea1	1	1	0	0	0	0	0	1	0	0
Htri_.16999.1.p1	ENSDARP00000124290.1	ENSDARG00000032578.1	pax2b	1	1	0	0	0	0	0	1	0	0
Htri_.17029.1.p1	ENSDARP00000003498.7	ENSDARG00000007885.9	fancl	1	1	0	0	0	0	0	1	0	0
Htri_.17030.1.p1	ENSDARP00000038349.7	ENSDARG00000021547.9	vrk2	1	1	0	0	0	0	0	0	1	0
Htri_.17035.1.p1	ENSDARP00000008834.7	ENSDARG00000013443.1	atp6v1ba	1	1	0	0	0	0	0	1	0	0
Htri_.17057.1.p1	ENSDARP00000068039.5	ENSDARG00000031243.8	snai3	1	1	0	0	0	1	0	0	0	0
Htri_.17068.1.p1	ENSDARP00000134072.2	ENSDARG00000101340.2	CABZ01117840.1	1	1	0	0	0	0	0	1	0	0
Htri_.17080.1.p1	ENSDARP00000058031.6	ENSDARG00000039699.9	fam204a	1	1	0	0	0	0	0	0	0	1
Htri_.17096.1.p1	ENSDARP00000141580.2	ENSDARG00000021555.1	prkn	1	2	1	0	-1	0	0	0	2	0
Htri_.17108.2.p1	ENSDARP00000049571.3	ENSDARG00000034773.4	ncapd3	1	1	0	0	0	0	0	0	0	1
Htri_.17117.1.p1	ENSDARP00000136241.1	ENSDARG00000099997.2	cox20	1	1	0	0	0	0	0	1	0	0
Htri_.17151.1.p1	NA	NA	NA	1	3	2	0	0	-1	1	2	-1	0
Htri_.17161.1.p1	ENSDARP00000135107.1	ENSDARG00000075570.5	ide	1	1	0	0	0	0	0	0	0	1
Htri_.1718.3.p1	ENSDARP00000139211.1	ENSDARG00000102020.2	pnpla3	1	2	1	1	0	0	0	1	-1	0
Htri_.17213.2.p1	ENSDARP00000053156.4	ENSDARG00000036592.6	setd4	1	1	0	0	0	0	0	1	0	0
Htri_.17221.1.p1	ENSDARP00000116328.1	ENSDARG00000060853.8	nckap1	1	3	2	0	-2	0	0	1	2	0
Htri_.17225.1.p1	ENSDARP00000055384.2	ENSDARG00000038000.4	crls1	1	1	0	0	0	0	0	0	1	0
Htri_.17260.1.p1	ENSDARP00000120759.1	ENSDARG00000071347.5	aftphb	1	1	0	0	0	1	0	0	0	0
Htri_.1727.1.p1	ENSDARP00000126526.1	ENSDARG00000013312.1	cadps2	1	2	1	0	0	0	0	-1	0	2
Htri_.17286.1.p1	ENSDARP00000096291.3	ENSDARG00000071395.8	camk2g1	1	3	2	-1	-1	0	0	0	1	2
Htri_.17290.1.p1	ENSDARP00000093287.3	ENSDARG00000037079.7	cfap36	1	1	0	0	0	0	0	0	0	1
Htri_.1730.1.p1	ENSDARP00000067993.3	ENSDARG00000051816.6	aass	1	3	2	0	-2	0	0	1	0	2
Htri_.17308.1.p1	ENSDARP00000054091.6	ENSDARG00000037196.8	arid5b	1	2	1	0	0	-1	1	0	1	0
Htri_.17348.1.p1	ENSDARP00000129403.1	ENSDARG00000061682.7	bicc1a	1	1	0	0	0	1	0	0	0	0
Htri_.17359.2.p1	ENSDARP00000016113.7	ENSDARG00000013006.1	pibf1	1	2	1	0	-1	0	0	0	0	2
Htri_.17415.1.p1	ENSDARP00000102548.2	ENSDARG00000075245.7	wdr11	1	1	0	0	1	0	0	0	0	0
Htri_.17419.1.p1	NA	NA	NA	1	1	0	0	0	0	0	1	0	0
Htri_.17427.1.p1	ENSDARP00000037177.5	ENSDARG00000078448.5	gpr137ba	1	1	0	0	0	0	0	1	0	0
Htri_.17434.1.p1	ENSDARP00000118469.1	ENSDARG00000021853.9	ntpcr	1	1	0	0	0	0	0	1	0	0
Htri_.17488.1.p1	ENSDARP00000058259.4	ENSDARG00000090228.5	gsta.1	1	1	0	0	0	0	0	1	0	0
Htri_.17506.1.p1	ENSDARP00000002531.8	ENSDARG00000004151.9	rab23	1	1	0	0	0	0	0	0	0	1
Htri_.17508.1.p1	ENSDARP00000116754.2	ENSDARG00000002219.1	si:dkey-103j14.5	1	2	1	0	-1	0	0	2	0	0
Htri_.17545.1.p1	ENSDARP00000092634.4	ENSDARG00000069795.7	zgc:154058	1	4	3	-1	-2	1	0	1	1	1
Htri_.17569.1.p1	ENSDARP00000042048.4	ENSDARG00000031915.5	hif1an	1	1	0	0	0	0	0	1	0	0
Htri_.17581.1.p1	ENSDARP00000040925.4	ENSDARG00000031819.5	eif4ebp2	1	1	0	0	0	0	1	0	0	0
Htri_.17583.1.p1	ENSDARP00000003709.5	ENSDARG00000007409.8	ppifa	1	1	0	0	0	0	1	0	0	0
Htri_.17644.1.p1	ENSDARP00000089722.3	ENSDARG00000077217.5	zgc:162184	1	2	1	0	-1	0	0	2	0	0
Htri_.17653.2.p1	ENSDARP00000062897.3	ENSDARG00000042854.8	ephx1	1	3	2	0	-2	0	0	1	1	1
Htri_.17657.1.p1	ENSDARP00000057598.4	ENSDARG00000039422.6	fuom	1	1	0	0	1	0	0	0	0	0
Htri_.17779.1.p1	ENSDARP00000137033.1	ENSDARG00000111850.1	siae	1	1	0	0	0	0	0	0	0	1
Htri_.17844.1.p1	ENSDARP00000003412.6	ENSDARG00000011488.7	sirt2	1	1	0	0	0	0	0	0	1	0
Htri_.1785.1.p1	ENSDARP00000068054.4	ENSDARG00000051857.8	tes	1	1	0	0	0	0	0	1	0	0
Htri_.17857.2.p1	ENSDARP00000081027.4	ENSDARG00000061030.5	vezf1b	1	3	2	0	-2	0	1	2	0	0
Htri_.17862.1.p1	NA	NA	NA	1	2	1	0	0	0	0	-1	2	0
Htri_.17865.1.p1	ENSDARP00000103212.4	ENSDARG00000029381.9	aldh3a2b	1	1	0	0	0	0	0	0	0	1
Htri_.17874.1.p1	ENSDARP00000006004.5	ENSDARG00000021380.7	ppm1db	1	3	2	0	-2	0	0	1	0	2
Htri_.17928.1.p1	ENSDARP00000147916.1	ENSDARG00000100467.2	fkrp	1	3	2	0	-2	0	0	0	0	3
Htri_.17937.1.p1	ENSDARP00000031379.7	ENSDARG00000026448.9	med29	1	1	0	0	0	0	0	1	0	0
Htri_.17951.1.p1	ENSDARP00000140872.2	ENSDARG00000110844.1	mcama	1	3	2	0	-2	0	0	1	2	0
Htri_.17967.1.p1	ENSDARP00000149295.1	ENSDARG00000026595.6	pafah1b1b	1	4	3	1	-3	0	0	0	3	0
Htri_.18028.1.p1	ENSDARP00000093187.2	ENSDARG00000070019.5	taf15	1	1	0	0	0	0	0	0	1	0
Htri_.18033.1.p1	ENSDARP00000146742.1	ENSDARG00000116093.1	bcl7bb	1	1	0	0	0	0	0	0	0	1
Htri_.18044.1.p1	ENSDARP00000059194.5	ENSDARG00000053753.7	mff	1	1	0	0	0	1	0	0	0	0
Htri_.18088.1.p1	ENSDARP00000054427.3	ENSDARG00000037405.6	zgc:112083	1	3	2	-1	-1	0	0	2	0	1
Htri_.18096.2.p1	ENSDARP00000132899.2	ENSDARG00000101379.2	mfsd1	1	3	2	-1	2	0	0	1	-1	0
Htri_.18102.1.p1	ENSDARP00000056762.3	ENSDARG00000038879.7	ift80	1	1	0	0	0	0	0	0	0	1
Htri_.18110.1.p1	ENSDARP00000112905.1	ENSDARG00000014430.1	rabgef1	1	1	0	0	1	0	0	0	0	0
Htri_.18138.1.p1	ENSDARP00000060097.4	ENSDARG00000041011.5	gemin7	1	1	0	0	0	0	0	0	1	0
Htri_.18139.1.p1	ENSDARP00000137682.1	ENSDARG00000098739.2	h2af1al	1	1	0	0	0	0	0	1	0	0
Htri_.18150.1.p1	ENSDARP00000072251.4	ENSDARG00000055433.5	vps26bl	1	2	1	0	-1	0	0	2	0	0
Htri_.18161.1.p1	ENSDARP00000132235.1	ENSDARG00000098432.2	paf1	1	1	0	0	0	0	0	1	0	0
Htri_.18174.1.p1	ENSDARP00000116886.2	ENSDARG00000017843.1	srsf1b	1	1	0	0	0	0	0	0	0	1
Htri_.1820.1.p1	ENSDARP00000146710.1	ENSDARG00000010878.6	cdkn1ca	1	2	1	0	-1	0	1	0	0	1
Htri_.1822.1.p1	ENSDARP00000144792.1	ENSDARG00000077830.5	borcs5	1	1	0	0	0	0	0	1	0	0
Htri_.18226.1.p1	ENSDARP00000122998.2	ENSDARG00000055426.8	rwdd2b	1	1	0	0	0	0	0	1	0	0
Htri_.18240.1.p1	NA	NA	NA	1	2	1	0	0	0	1	-1	0	1
Htri_.18267.2.p1	ENSDARP00000059062.3	ENSDARG00000040362.4	ehd2b	1	2	1	-1	1	0	1	0	0	0
Htri_.18277.1.p1	ENSDARP00000098055.3	ENSDARG00000079780.5	hnrnpul1l	1	1	0	0	0	0	0	0	0	1
Htri_.18288.1.p1	ENSDARP00000123843.1	ENSDARG00000027803.8	sbds	1	1	0	0	0	0	0	1	0	0
Htri_.18289.1.p1	ENSDARP00000117225.1	ENSDARG00000062987.9	tyw1	1	1	0	0	0	0	0	0	1	0
Htri_.18341.1.p1	ENSDARP00000141100.1	ENSDARG00000104834.2	non-available	1	1	0	0	1	0	0	0	0	0
Htri_.1835.1.p1	ENSDARP00000105210.1	ENSDARG00000068128.6	ppp1r15b	1	1	0	0	0	0	0	0	0	1
Htri_.18367.1.p1	ENSDARP00000048422.7	ENSDARG00000031098.8	timm50	1	1	0	0	1	0	0	0	0	0
Htri_.18378.1.p2	ENSDARP00000153775.1	ENSDARG00000103007.2	rps3	1	1	0	0	0	1	0	0	0	0
Htri_.18386.1.p1	ENSDARP00000019234.8	ENSDARG00000012915.1	ech1	1	1	0	0	0	0	0	1	0	0
Htri_.18402.1.p1	ENSDARP00000016138.8	ENSDARG00000010487.9	sae1	1	2	1	0	-1	0	0	0	2	0
Htri_.188.1.p1	ENSDARP00000151638.1	ENSDARG00000112667.1	tp53rk	1	1	0	0	0	0	0	1	0	0
Htri_.1921.1.p1	ENSDARP00000045125.6	ENSDARG00000058543.6	lama5	1	1	0	0	0	0	0	0	0	1
Htri_.1932.1.p1	ENSDARP00000104753.2	ENSDARG00000014274.9	rfc2	1	1	0	0	0	0	0	1	0	0
Htri_.2014.1.p1	ENSDARP00000113531.1	ENSDARG00000019205.1	fam120c	1	1	0	0	1	0	0	0	0	0
Htri_.2030.1.p1	ENSDARP00000077716.4	ENSDARG00000052527.5	mul1b	1	1	0	0	0	0	0	0	1	0
Htri_.2050.1.p1	ENSDARP00000141299.2	ENSDARG00000101752.2	plekhg5b	1	1	0	0	0	0	0	1	0	0
Htri_.2101.1.p1	ENSDARP00000014473.9	ENSDARG00000017811.1	si:ch211-210c8.6	1	1	0	0	0	0	0	1	0	0
Htri_.2121.2.p1	ENSDARP00000067116.6	ENSDARG00000041875.7	ube2v1	1	1	0	0	0	0	0	1	0	0
Htri_.213.2.p1	ENSDARP00000150943.1	ENSDARG00000115972.1	sypl2a	1	1	0	0	0	0	0	0	0	1
Htri_.2208.1.p1	ENSDARP00000139557.1	ENSDARG00000100402.2	fgd1	1	2	1	-1	0	0	0	0	2	0
Htri_.2215.1.p1	ENSDARP00000115441.1	ENSDARG00000045776.7	cnbpa	1	1	0	0	0	0	0	0	1	0
Htri_.2263.1.p1	ENSDARP00000103179.4	ENSDARG00000077011.6	uhrf1bp1	1	1	0	0	0	0	0	1	0	0
Htri_.2301.1.p1	ENSDARP00000027230.8	ENSDARG00000020699.1	slc9a8	1	2	1	-1	0	0	0	1	0	1
Htri_.2316.1.p1	ENSDARP00000003150.8	ENSDARG00000005015.9	tspy	1	2	1	0	-1	0	0	2	0	0
Htri_.2331.1.p1	ENSDARP00000100933.2	ENSDARG00000004132.1	usp19	1	1	0	0	0	0	0	0	0	1
Htri_.2373.1.p1	ENSDARP00000120909.1	ENSDARG00000025581.9	rpl10	1	1	0	0	0	0	0	0	1	0
Htri_.2405.1.p2	ENSDARP00000010482.8	ENSDARG00000004757.1	ybx1	1	1	0	0	0	0	0	0	1	0
Htri_.2429.1.p1	ENSDARP00000118761.1	ENSDARG00000077513.5	ppp1r3da	1	2	1	0	-1	1	1	0	0	0
Htri_.2456.1.p1	ENSDARP00000148769.1	ENSDARG00000116544.1	noc2l	1	3	2	0	-1	0	0	0	3	-1
Htri_.2464.1.p1	ENSDARP00000119205.2	ENSDARG00000095774.4	emd	1	1	0	0	0	0	0	0	0	1
Htri_.2475.1.p1	ENSDARP00000112143.2	ENSDARG00000061314.7	ngrn	1	1	0	0	0	0	0	1	0	0
Htri_.2507.1.p1	ENSDARP00000110688.2	ENSDARG00000025766.1	non-available	1	2	1	0	-1	0	0	1	1	0
Htri_.2550.1.p1	ENSDARP00000131607.1	ENSDARG00000036695.9	calcoco1a	1	1	0	0	0	0	0	1	0	0
Htri_.2587.1.p1	ENSDARP00000088804.5	ENSDARG00000008703.9	apeh	1	2	1	0	-1	0	0	0	1	1
Htri_.260.1.p1	ENSDARP00000007626.7	ENSDARG00000015990.1	hcfc1a	1	2	1	0	-1	0	0	0	0	2
Htri_.2618.1.p1	ENSDARP00000037518.5	ENSDARG00000022648.6	otud3	1	1	0	0	0	0	0	0	1	0
Htri_.2625.1.p1	ENSDARP00000124790.1	ENSDARG00000062693.8	nrxn3b	1	1	0	0	1	0	0	0	0	0
Htri_.2648.1.p1	ENSDARP00000116560.1	ENSDARG00000003206.1	chchd6a	1	2	1	-1	0	0	0	1	1	0
Htri_.2663.1.p1	ENSDARP00000108177.2	ENSDARG00000055759.7	efhd2	1	1	0	0	0	0	0	1	0	0
Htri_.268.3.p1	ENSDARP00000153142.1	ENSDARG00000111662.1	phf20b	1	3	2	0	3	0	-1	0	-1	0
Htri_.269.1.p1	ENSDARP00000059731.3	ENSDARG00000040764.5	id1	1	2	1	0	-1	0	0	0	0	2
Htri_.2690.1.p1	ENSDARP00000151855.1	ENSDARG00000055763.7	tmem115	1	1	0	0	1	0	0	0	0	0
Htri_.2703.1.p1	ENSDARP00000137856.1	ENSDARG00000103610.2	actr8	1	1	0	0	0	0	0	1	0	0
Htri_.2741.1.p1	ENSDARP00000075278.3	ENSDARG00000058032.4	tpk2	1	1	0	0	0	0	0	1	0	0
Htri_.2830.1.p1	ENSDARP00000124302.1	ENSDARG00000061974.8	grhl2b	1	2	1	0	1	0	0	1	0	-1
Htri_.2853.1.p1	ENSDARP00000071887.4	ENSDARG00000055115.6	dtnbp1a	1	1	0	0	0	0	0	1	0	0
Htri_.2866.2.p1	ENSDARP00000058379.5	ENSDARG00000039910.6	rbm42	1	1	0	0	0	0	0	0	0	1
Htri_.2879.1.p1	ENSDARP00000109099.2	ENSDARG00000087048.3	si:dkey-165n16.1	1	2	1	0	-1	0	0	2	0	0
Htri_.2880.1.p1	ENSDARP00000118184.1	ENSDARG00000075013.5	usp45	1	1	0	0	0	0	0	1	0	0
Htri_.2886.1.p1	ENSDARP00000076508.6	ENSDARG00000014676.1	bckdhb	1	1	0	0	0	0	0	0	0	1
Htri_.2918.1.p1	ENSDARP00000139058.2	ENSDARG00000104344.2	ccdc127a	1	2	1	0	2	0	0	0	-1	0
Htri_.2943.1.p1	ENSDARP00000114720.1	ENSDARG00000006869.8	stx17	1	1	0	0	0	0	0	1	0	0
Htri_.2953.1.p1	ENSDARP00000118507.1	ENSDARG00000055784.7	ptpn3	1	1	0	0	0	0	0	1	0	0
Htri_.2969.1.p1	ENSDARP00000058973.5	ENSDARG00000040303.8	nbn	1	2	1	0	-1	0	0	1	0	1
Htri_.2981.1.p1	ENSDARP00000157285.1	ENSDARG00000115368.1	tuft1a	1	2	1	0	0	1	-1	1	0	0
Htri_.3008.1.p1	ENSDARP00000104181.3	ENSDARG00000078500.4	dap3	1	1	0	0	0	0	0	0	0	1
Htri_.3022.1.p1	ENSDARP00000138851.1	ENSDARG00000103127.2	gpn2	1	1	0	0	0	0	0	1	0	0
Htri_.305.1.p1	ENSDARP00000129320.2	ENSDARG00000022853.9	eogt	1	4	3	-2	-1	1	1	0	0	2
Htri_.3137.1.p1	ENSDARP00000058942.3	ENSDARG00000040280.5	non-available	1	1	0	0	0	0	0	1	0	0
Htri_.314.2.p1	ENSDARP00000019515.9	ENSDARG00000021590.9	magi2a	1	3	2	0	3	0	-1	0	0	-1
Htri_.3150.1.p1	ENSDARP00000118780.3	ENSDARG00000004176.1	ulk4	1	1	0	0	0	0	0	0	1	0
Htri_.3153.1.p1	ENSDARP00000157208.1	ENSDARG00000074807.6	tbrg4	1	1	0	0	0	0	0	0	1	0
Htri_.3195.1.p1	ENSDARP00000134596.1	ENSDARG00000102599.2	si:ch1073-392o20.2	1	1	0	0	0	0	0	0	0	1
Htri_.3200.1.p1	ENSDARP00000108333.1	ENSDARG00000087074.2	znf574	1	1	0	0	0	0	0	0	0	1
Htri_.3205.1.p1	ENSDARP00000065466.5	ENSDARG00000002758.1	dedd1	1	4	3	0	-3	0	0	1	3	0
Htri_.3210.1.p1	ENSDARP00000028787.6	ENSDARG00000022939.9	ino80e	1	1	0	0	0	1	0	0	0	0
Htri_.3219.1.p1	ENSDARP00000151355.1	ENSDARG00000070656.7	si:ch211-69g19.2	1	1	0	0	0	0	0	1	0	0
Htri_.3226.1.p1	ENSDARP00000151808.1	ENSDARG00000110660.1	mlf2	1	1	0	0	0	0	0	1	0	0
Htri_.3230.1.p1	ENSDARP00000151621.1	ENSDARG00000101481.2	rbp5	1	1	0	0	0	0	0	1	0	0
Htri_.3243.1.p1	ENSDARP00000113371.1	ENSDARG00000075733.6	zyx	1	3	2	-1	3	0	0	0	0	-1
Htri_.3246.1.p1	ENSDARP00000058495.6	ENSDARG00000002971.1	phc1	1	1	0	0	1	0	0	0	0	0
Htri_.3260.1.p1	ENSDARP00000103750.4	ENSDARG00000079530.6	si:dkey-17m8.1	1	1	0	0	0	0	0	1	0	0
Htri_.3266.1.p1	ENSDARP00000152292.1	ENSDARG00000116703.1	dbpb	1	2	1	-1	0	0	0	0	0	2
Htri_.3285.1.p1	ENSDARP00000131179.2	ENSDARG00000069893.7	sphk2	1	2	1	0	-1	1	0	0	0	1
Htri_.3294.1.p1	ENSDARP00000140273.2	ENSDARG00000099021.2	setdb1b	1	3	2	0	0	0	0	-2	3	0
Htri_.3295.1.p1	ENSDARP00000036825.6	ENSDARG00000013250.1	tars1	1	1	0	0	0	0	0	0	0	1
Htri_.3315.1.p1	ENSDARP00000138035.1	ENSDARG00000101145.3	lipeb	1	1	0	0	0	0	0	1	0	0
Htri_.3344.1.p1	ENSDARP00000054077.6	ENSDARG00000037188.8	rpa2	1	1	0	0	0	0	0	1	0	0
Htri_.3420.2.p1	ENSDARP00000113057.2	ENSDARG00000007136.1	gtf2h4	1	1	0	0	0	0	0	1	0	0
Htri_.3422.1.p1	ENSDARP00000124189.1	ENSDARG00000091931.5	gpatch4	1	3	2	-1	-1	0	0	0	3	0
Htri_.3424.1.p1	ENSDARP00000133690.1	ENSDARG00000098785.2	glrx3	1	3	2	0	0	0	-1	-1	0	3
Htri_.3425.1.p1	ENSDARP00000102380.1	ENSDARG00000075892.3	bag6	1	3	2	0	-1	0	-1	0	0	3
Htri_.3455.1.p1	ENSDARP00000075208.6	ENSDARG00000087647.4	sept7a	1	2	1	0	-1	0	0	0	2	0
Htri_.3471.1.p1	ENSDARP00000124923.1	ENSDARG00000079766.5	tap1	1	2	1	0	0	1	1	-1	0	0
Htri_.3477.1.p1	ENSDARP00000154885.1	ENSDARG00000073893.6	dnase2	1	2	1	-1	0	0	0	2	0	0
Htri_.3526.2.p1	ENSDARP00000106248.2	ENSDARG00000086126.4	trim33l	1	3	2	-1	3	0	0	0	-1	0
Htri_.3537.1.p1	ENSDARP00000097509.3	ENSDARG00000076246.4	prune	1	1	0	0	0	0	0	0	0	1
Htri_.3557.1.p1	ENSDARP00000030870.5	ENSDARG00000023396.9	atg5	1	1	0	0	0	0	0	1	0	0
Htri_.3576.1.p1	ENSDARP00000134885.1	ENSDARG00000089033.5	rrnad1	1	1	0	0	0	1	0	0	0	0
Htri_.3593.1.p1	ENSDARP00000058585.5	ENSDARG00000070108.6	dek	1	1	0	0	0	1	0	0	0	0
Htri_.3648.1.p1	ENSDARP00000153585.1	ENSDARG00000024195.1	znf395b	1	1	0	0	0	1	0	0	0	0
Htri_.3650.1.p1	ENSDARP00000106093.1	ENSDARG00000024537.9	emilin1a	1	1	0	0	0	0	1	0	0	0
Htri_.3773.1.p1	ENSDARP00000106995.2	ENSDARG00000004049.1	marcksa	1	1	0	0	0	0	0	1	0	0
Htri_.3782.1.p1	ENSDARP00000064541.3	ENSDARG00000043960.5	rpf2	1	1	0	0	0	0	0	1	0	0
Htri_.3817.1.p1	ENSDARP00000036401.7	ENSDARG00000016200.1	trib3	1	2	1	0	-1	0	0	2	0	0
Htri_.3848.1.p1	ENSDARP00000068744.4	ENSDARG00000052408.5	mgat2	1	1	0	0	0	0	0	1	0	0
Htri_.3882.1.p1	ENSDARP00000050728.6	ENSDARG00000034957.9	hddc2	1	1	0	0	0	0	0	0	0	1
Htri_.3897.2.p1	NA	NA	NA	1	1	0	0	0	0	0	0	0	1
Htri_.3947.1.p1	ENSDARP00000041720.5	ENSDARG00000031782.8	crybg1a	1	1	0	0	0	0	1	0	0	0
Htri_.3952.1.p1	ENSDARP00000006123.8	ENSDARG00000006397.1	laptm4a	1	1	0	0	0	0	0	1	0	0
Htri_.3972.1.p1	ENSDARP00000043297.6	ENSDARG00000031683.8	fosab	1	2	1	0	-1	0	0	1	0	1
Htri_.4011.1.p1	ENSDARP00000119214.2	ENSDARG00000015627.1	rgs6	1	2	1	0	0	0	1	1	0	-1
Htri_.4019.2.p2	ENSDARP00000069997.3	ENSDARG00000027734.1	srsf5b	1	3	2	0	-1	0	2	-1	0	1
Htri_.4037.1.p1	ENSDARP00000121421.2	ENSDARG00000045305.9	pde7a	1	1	0	0	0	0	0	1	0	0
Htri_.4134.1.p1	ENSDARP00000030404.8	ENSDARG00000024471.1	nsl1	1	1	0	0	0	0	0	1	0	0
Htri_.4155.1.p1	ENSDARP00000140734.1	ENSDARG00000104709.2	sprtn	1	2	1	0	-1	0	0	1	0	1
Htri_.4161.1.p1	ENSDARP00000086649.5	ENSDARG00000063242.6	ttc13	1	2	1	0	0	0	0	2	0	-1
Htri_.4178.1.p1	ENSDARP00000119878.1	ENSDARG00000014039.1	si:dkeyp-93d12.1	1	3	2	0	0	0	0	-2	0	3
Htri_.4188.1.p1	ENSDARP00000114374.1	ENSDARG00000032431.7	mpv17	1	1	0	0	0	0	0	0	0	1
Htri_.4236.1.p1	ENSDARP00000023136.4	ENSDARG00000069266.5	esrra	1	1	0	0	0	0	1	0	0	0
Htri_.4238.1.p1	ENSDARP00000119672.1	ENSDARG00000070239.6	knl1	1	3	2	0	0	0	-2	3	0	0
Htri_.4253.1.p1	ENSDARP00000127459.1	ENSDARG00000029036.5	rab32a	1	1	0	0	0	0	0	1	0	0
Htri_.4277.1.p1	ENSDARP00000076074.5	ENSDARG00000058719.9	si:dkey-119f1.1	1	1	0	0	0	0	0	0	1	0
Htri_.4278.1.p1	ENSDARP00000130186.1	ENSDARG00000076486.6	acp1	1	2	1	0	0	0	-1	2	0	0
Htri_.430.1.p1	ENSDARP00000003433.7	ENSDARG00000002897.1	si:ch211-160o17.2	1	1	0	0	0	0	1	0	0	0
Htri_.4314.1.p1	ENSDARP00000072556.4	ENSDARG00000028086.1	zbtb2b	1	1	0	0	0	0	0	0	1	0
Htri_.441.1.p1	ENSDARP00000019981.6	ENSDARG00000012871.8	npepl1	1	1	0	0	0	0	0	1	0	0
Htri_.4550.1.p1	ENSDARP00000033907.3	ENSDARG00000025012.6	tpi1a	1	1	0	0	0	0	0	1	0	0
Htri_.4553.1.p1	ENSDARP00000001220.7	ENSDARG00000000656.1	psmb9a	1	1	0	0	1	0	0	0	0	0
Htri_.4600.2.p1	ENSDARP00000118541.1	ENSDARG00000053656.8	lypla2	1	1	0	0	0	0	0	1	0	0
Htri_.4601.1.p1	ENSDARP00000020522.7	ENSDARG00000011564.1	sfpq	1	1	0	0	0	0	0	1	0	0
Htri_.4607.1.p1	ENSDARP00000127145.1	ENSDARG00000057484.8	srsf2a	1	1	0	0	0	0	1	0	0	0
Htri_.4663.1.p1	ENSDARP00000132726.1	ENSDARG00000101216.2	meaf6	1	1	0	0	0	0	0	1	0	0
Htri_.4670.1.p1	ENSDARP00000065263.6	ENSDARG00000044437.7	cdca5	1	2	1	0	-1	0	0	2	0	0
Htri_.4752.1.p1	ENSDARP00000156563.1	ENSDARG00000070981.8	ash1l	1	1	0	0	0	0	0	0	0	1
Htri_.4774.1.p1	ENSDARP00000139168.1	ENSDARG00000100060.3	exosc7	1	1	0	0	0	0	0	1	0	0
Htri_.4782.1.p1	ENSDARP00000138856.1	ENSDARG00000098916.2	krit1	1	1	0	0	0	0	0	1	0	0
Htri_.4785.1.p1	ENSDARP00000139696.2	ENSDARG00000087227.3	oit3	1	1	0	0	0	0	0	1	0	0
Htri_.4786.1.p1	ENSDARP00000125930.1	ENSDARG00000033012.9	pcnt	1	2	1	0	-1	0	0	0	2	0
Htri_.4812.1.p1	ENSDARP00000154812.1	ENSDARG00000109253.1	rpl30	1	1	0	0	0	0	0	1	0	0
Htri_.4826.1.p1	ENSDARP00000082791.5	ENSDARG00000061718.6	znf704	1	1	0	0	0	0	0	0	0	1
Htri_.4841.2.p1	ENSDARP00000074293.3	ENSDARG00000057234.6	chtopa	1	1	0	0	0	0	0	0	0	1
Htri_.4885.1.p1	ENSDARP00000032935.7	ENSDARG00000014571.1	ctnnb1	1	1	0	0	0	0	0	0	0	1
Htri_.4892.1.p1	ENSDARP00000121607.1	ENSDARG00000012745.8	poc1bl	1	2	1	-1	0	0	0	1	1	0
Htri_.490.1.p1	ENSDARP00000016733.7	ENSDARG00000003818.9	prkag1	1	2	1	0	-1	1	1	0	0	0
Htri_.4905.1.p1	ENSDARP00000131513.2	ENSDARG00000100562.2	CABZ01080702.1	1	1	0	0	0	1	0	0	0	0
Htri_.4941.1.p1	ENSDARP00000156652.1	ENSDARG00000004672.1	ptk2ab	1	2	1	-1	0	0	0	0	2	0
Htri_.4943.1.p1	ENSDARP00000101836.3	ENSDARG00000004436.1	fam92a1	1	1	0	0	0	1	0	0	0	0
Htri_.4949.2.p1	ENSDARP00000150485.1	ENSDARG00000035868.9	spire1a	1	3	2	0	-2	0	0	0	0	3
Htri_.4959.1.p1	ENSDARP00000132874.1	ENSDARG00000103203.2	vps28	1	1	0	0	0	1	0	0	0	0
Htri_.4960.1.p1	NA	NA	NA	1	2	1	0	0	0	-1	2	0	0
Htri_.4975.1.p1	ENSDARP00000071589.6	ENSDARG00000054848.8	pdk4	1	1	0	0	0	0	0	0	0	1
Htri_.4996.1.p1	ENSDARP00000152720.1	ENSDARG00000036245.6	wipf3	1	3	2	-1	-1	0	0	2	0	1
Htri_.5002.1.p1	ENSDARP00000046765.4	ENSDARG00000031337.5	hoxa10b	1	2	1	0	0	0	-1	2	0	0
Htri_.5018.2.p1	ENSDARP00000052089.3	ENSDARG00000035879.4	fuca1.2	1	1	0	0	0	0	0	1	0	0
Htri_.5058.1.p1	ENSDARP00000073559.4	ENSDARG00000056583.7	ndufs6	1	1	0	0	0	0	0	0	0	1
Htri_.5124.1.p1	ENSDARP00000146826.1	ENSDARG00000087145.3	si:ch1073-296d18.1	1	1	0	0	0	0	0	1	0	0
Htri_.5128.1.p1	ENSDARP00000117381.2	ENSDARG00000075405.6	adck5	1	2	1	0	-1	0	0	0	2	0
Htri_.5131.1.p1	ENSDARP00000113351.1	ENSDARG00000070704.7	thap7	1	1	0	0	0	0	0	0	0	1
Htri_.5154.1.p1	ENSDARP00000154756.1	ENSDARG00000004472.9	atat1	1	2	1	0	0	0	-1	0	0	2
Htri_.5189.1.p1	ENSDARP00000070033.4	ENSDARG00000053518.7	adhfe1	1	1	0	0	0	0	0	1	0	0
Htri_.5296.1.p1	ENSDARP00000129959.1	ENSDARG00000104244.3	twsg1a	1	1	0	0	0	1	0	0	0	0
Htri_.5309.1.p1	ENSDARP00000127830.1	ENSDARG00000076005.5	piezo2a.2	1	2	1	-1	0	1	0	0	0	1
Htri_.5319.1.p1	ENSDARP00000149331.1	ENSDARG00000078535.6	lrrcc1	1	3	2	0	0	0	0	3	-2	0
Htri_.533.1.p1	ENSDARP00000136127.2	ENSDARG00000098280.2	rbm5	1	1	0	0	0	0	1	0	0	0
Htri_.5389.1.p1	ENSDARP00000113526.1	ENSDARG00000075639.6	si:ch211-89o9.6	1	2	1	0	-1	0	0	2	0	0
Htri_.5407.1.p1	ENSDARP00000029765.5	ENSDARG00000023303.6	zgc:66427	1	3	2	-1	-1	0	0	2	0	1
Htri_.5421.1.p1	ENSDARP00000090020.4	ENSDARG00000068587.6	rabggtb	1	1	0	0	0	0	0	1	0	0
Htri_.5455.2.p1	ENSDARP00000017212.6	ENSDARG00000020895.7	bag1	1	1	0	0	0	0	0	1	0	0
Htri_.5467.1.p1	ENSDARP00000138486.1	ENSDARG00000103914.2	non-available	1	3	2	0	-2	0	0	1	0	2
Htri_.5469.1.p1	ENSDARP00000130232.1	ENSDARG00000102291.2	eef1da	1	1	0	1	0	0	0	0	0	0
Htri_.5477.1.p1	ENSDARP00000117925.1	ENSDARG00000031681.7	atp6v0b	1	1	0	0	0	0	0	1	0	0
Htri_.5481.1.p1	ENSDARP00000011140.4	ENSDARG00000020822.7	ift22	1	1	0	0	0	0	0	1	0	0
Htri_.5498.1.p1	ENSDARP00000105643.1	ENSDARG00000088246.4	thoc1	1	1	0	0	0	0	0	0	0	1
Htri_.5501.1.p1	ENSDARP00000036702.6	ENSDARG00000023713.9	aqp1a.1	1	6	5	-2	-2	0	-1	0	2	4
Htri_.5554.1.p1	NA	NA	NA	1	1	0	0	0	1	0	0	0	0
Htri_.5587.2.p1	ENSDARP00000057956.3	ENSDARG00000039650.7	itm2cb	1	1	0	0	0	0	0	0	0	1
Htri_.5668.1.p1	ENSDARP00000142458.1	ENSDARG00000087277.5	selenoj	1	1	0	0	0	0	0	0	0	1
Htri_.5670.1.p1	ENSDARP00000153735.1	ENSDARG00000104715.3	zgc:171422	1	1	0	0	0	0	0	1	0	0
Htri_.5685.1.p1	ENSDARP00000095527.2	ENSDARG00000058325.7	casp8	1	1	0	0	0	0	0	0	1	0
Htri_.5694.1.p1	ENSDARP00000136032.1	ENSDARG00000100715.2	tlk1b	1	1	0	0	0	0	0	1	0	0
Htri_.5697.1.p1	ENSDARP00000129750.1	ENSDARG00000020201.1	cdc73	1	1	0	0	0	0	0	1	0	0
Htri_.5727.1.p1	NA	NA	NA	1	3	2	0	-2	0	0	3	0	0
Htri_.5850.1.p1	ENSDARP00000134516.1	ENSDARG00000104290.2	ripk2	1	1	0	0	0	0	0	1	0	0
Htri_.5868.1.p1	ENSDARP00000092311.3	ENSDARG00000058369.7	mex3b	1	1	0	0	0	0	0	0	0	1
Htri_.5888.1.p1	ENSDARP00000098635.2	ENSDARG00000075924.4	non-available	1	2	1	1	0	0	0	-1	1	0
Htri_.5907.1.p1	ENSDARP00000088895.3	ENSDARG00000068021.6	ece2a	1	1	0	0	0	0	0	1	0	0
Htri_.5943.2.p1	ENSDARP00000102193.3	ENSDARG00000076228.5	kif2c	1	1	0	0	0	0	0	1	0	0
Htri_.599.1.p1	ENSDARP00000107905.2	ENSDARG00000091304.4	card19	1	1	0	0	0	0	1	0	0	0
Htri_.6003.1.p1	NA	NA	NA	1	3	2	-1	-1	1	2	0	0	0
Htri_.6007.2.p1	ENSDARP00000055736.4	ENSDARG00000038222.5	tyw3	1	1	0	0	1	0	0	0	0	0
Htri_.6036.1.p1	ENSDARP00000124376.1	ENSDARG00000028688.8	exosc2	1	1	0	1	0	0	0	0	0	0
Htri_.6057.1.p1	ENSDARP00000151507.1	ENSDARG00000114257.1	CR352251.2	1	1	0	0	0	0	0	1	0	0
Htri_.6068.1.p1	ENSDARP00000133632.1	ENSDARG00000101963.2	tmem141	1	1	0	0	0	0	0	0	0	1
Htri_.6144.1.p1	ENSDARP00000050270.7	ENSDARG00000034368.1	hexb	1	2	1	0	-1	0	0	0	0	2
Htri_.6154.1.p1	ENSDARP00000157180.1	ENSDARG00000112152.1	pomk	1	1	0	0	0	0	0	0	0	1
Htri_.620.1.p1	ENSDARP00000037745.3	ENSDARG00000026655.5	tspo	1	2	1	0	0	0	0	-1	2	0
Htri_.6202.1.p1	ENSDARP00000138961.1	ENSDARG00000101873.2	dtwd2	1	1	0	0	0	0	0	1	0	0
Htri_.6252.1.p1	ENSDARP00000038205.4	ENSDARG00000002523.9	hsdl2	1	1	0	0	0	0	0	1	0	0
Htri_.629.1.p1	ENSDARP00000094552.3	ENSDARG00000053934.6	hdhd3	1	1	0	0	0	0	0	1	0	0
Htri_.6327.1.p1	NA	NA	NA	1	1	0	0	1	0	0	0	0	0
Htri_.6369.1.p1	ENSDARP00000156914.1	ENSDARG00000114093.1	uap1l1	1	1	0	0	0	0	0	0	1	0
Htri_.6373.1.p1	ENSDARP00000025917.5	ENSDARG00000002949.7	ppp6c	1	2	1	0	-1	0	0	0	2	0
Htri_.6377.1.p1	ENSDARP00000074797.4	ENSDARG00000057635.7	wdr34	1	1	0	0	0	0	0	0	0	1
Htri_.6381.1.p1	ENSDARP00000063092.3	ENSDARG00000042975.4	auh	1	1	0	0	0	0	0	1	0	0
Htri_.6382.1.p1	ENSDARP00000153020.1	ENSDARG00000110085.1	nfil3	1	1	0	0	0	0	0	0	0	1
Htri_.6423.1.p1	ENSDARP00000093080.3	ENSDARG00000069980.5	lman1	1	1	0	0	0	0	0	0	1	0
Htri_.6429.1.p1	ENSDARP00000078496.4	ENSDARG00000060006.8	nedd4l	1	3	2	0	-1	0	-1	0	0	3
Htri_.6432.1.p1	ENSDARP00000059353.5	ENSDARG00000040559.6	rad1	1	1	0	0	1	0	0	0	0	0
Htri_.6443.1.p1	NA	NA	NA	1	1	0	0	0	0	0	0	1	0
Htri_.6455.2.p1	ENSDARP00000153800.1	ENSDARG00000068760.6	tnks1bp1	1	1	0	0	0	0	0	0	1	0
Htri_.6462.1.p1	ENSDARP00000046780.5	ENSDARG00000032997.7	rnf185	1	1	0	0	0	0	0	1	0	0
Htri_.6464.1.p1	ENSDARP00000145198.1	ENSDARG00000021193.1	coro1cb	1	1	0	0	0	0	0	0	0	1
Htri_.6489.1.p1	ENSDARP00000144644.1	ENSDARG00000107130.2	CU927890.1	1	1	0	0	0	0	1	0	0	0
Htri_.6506.1.p1	ENSDARP00000148548.1	ENSDARG00000112165.1	rabepk	1	1	0	0	0	0	0	0	1	0
Htri_.6513.1.p1	ENSDARP00000021771.6	ENSDARG00000009336.8	aif1l	1	1	0	0	1	0	0	0	0	0
Htri_.6545.1.p1	ENSDARP00000051294.7	ENSDARG00000035400.9	btf3	1	1	0	0	0	0	1	0	0	0
Htri_.6557.1.p1	ENSDARP00000134906.1	ENSDARG00000091402.4	eif2b1	1	1	0	0	0	0	1	0	0	0
Htri_.6578.1.p1	ENSDARP00000114103.1	ENSDARG00000075747.5	zfyve16	1	1	0	0	0	0	0	0	1	0
Htri_.6633.1.p1	ENSDARP00000123053.1	ENSDARG00000094542.2	hwa	1	1	0	0	0	0	0	0	0	1
Htri_.6638.1.p1	NA	NA	NA	1	2	1	0	-1	0	0	2	0	0
Htri_.6647.1.p1	ENSDARP00000024380.7	ENSDARG00000013457.1	mtrex	1	1	0	0	0	0	0	1	0	0
Htri_.6679.1.p1	ENSDARP00000055877.4	ENSDARG00000038312.7	rcl1	1	1	0	0	0	0	0	1	0	0
Htri_.6684.1.p1	ENSDARP00000138619.1	ENSDARG00000100789.3	plgrkt	1	1	0	0	0	0	0	1	0	0
Htri_.674.1.p1	ENSDARP00000077473.5	ENSDARG00000059613.6	nprl2	1	1	0	0	0	0	0	0	1	0
Htri_.677.1.p1	ENSDARP00000019685.7	ENSDARG00000014083.1	wdr82	1	1	0	0	0	0	0	1	0	0
Htri_.6771.1.p1	ENSDARP00000005500.5	ENSDARG00000016513.1	setd3	1	1	0	0	0	0	1	0	0	0
Htri_.6779.1.p1	ENSDARP00000129264.1	ENSDARG00000023237.1	syne3	1	2	1	0	-1	0	0	1	0	1
Htri_.6792.1.p1	ENSDARP00000030612.6	ENSDARG00000019877.8	rbks	1	2	1	0	2	0	0	0	-1	0
Htri_.6794.1.p1	ENSDARP00000046002.5	ENSDARG00000034160.7	slc4a1ap	1	1	0	0	0	0	0	1	0	0
Htri_.6823.1.p1	ENSDARP00000141167.2	ENSDARG00000099973.2	mia2	1	1	0	0	0	0	0	1	0	0
Htri_.6836.1.p1	ENSDARP00000141477.2	ENSDARG00000110334.1	metap1	1	1	0	0	1	0	0	0	0	0
Htri_.6860.1.p1	ENSDARP00000150706.1	ENSDARG00000043417.9	eipr1	1	1	0	0	0	0	0	1	0	0
Htri_.6862.1.p1	ENSDARP00000025996.7	ENSDARG00000020448.1	adi1	1	1	0	0	1	0	0	0	0	0
Htri_.6902.1.p2	ENSDARP00000071555.4	ENSDARG00000054823.5	id3	1	1	0	0	0	0	0	1	0	0
Htri_.6924.1.p1	ENSDARP00000156684.1	ENSDARG00000112469.1	atp5if1b	1	1	0	0	0	0	0	0	1	0
Htri_.6959.1.p1	ENSDARP00000119308.1	ENSDARG00000013794.1	klf11b	1	1	0	0	1	0	0	0	0	0
Htri_.6960.1.p1	ENSDARP00000130485.2	ENSDARG00000104448.2	zgc:77287	1	1	0	0	0	0	0	1	0	0
Htri_.6961.1.p1	ENSDARP00000153109.1	ENSDARG00000117161.1	rpap1	1	2	1	0	0	0	0	2	-1	0
Htri_.6979.1.p1	ENSDARP00000080424.4	ENSDARG00000069278.5	trmt5	1	1	0	0	0	0	0	1	0	0
Htri_.6985.1.p1	ENSDARP00000004329.6	ENSDARG00000034293.9	hif1ab	1	1	0	0	0	0	0	1	0	0
Htri_.6999.1.p1	ENSDARP00000055486.5	ENSDARG00000038064.6	chmp3	1	2	1	0	-1	0	2	0	0	0
Htri_.7011.1.p1	ENSDARP00000153097.1	ENSDARG00000052928.5	arf6b	1	1	0	0	0	0	0	1	0	0
Htri_.7019.1.p1	ENSDARP00000117738.1	ENSDARG00000031533.1	ap5m1	1	1	0	0	0	0	0	1	0	0
Htri_.7020.2.p1	ENSDARP00000005691.10	ENSDARG00000032802.1	ktn1	1	1	0	0	0	1	0	0	0	0
Htri_.7035.1.p1	ENSDARP00000134362.2	ENSDARG00000101507.3	non-available	1	2	1	0	0	0	-1	0	2	0
Htri_.7036.1.p1	ENSDARP00000055540.5	ENSDARG00000038099.6	gskip	1	1	0	0	0	0	0	0	1	0
Htri_.7038.1.p1	ENSDARP00000120332.1	ENSDARG00000056334.7	mlh3	1	2	1	0	-1	0	0	2	0	0
Htri_.708.1.p1	ENSDARP00000140867.2	ENSDARG00000100157.3	tamm41	1	1	0	0	0	0	0	1	0	0
Htri_.7134.1.p1	ENSDARP00000102994.2	ENSDARG00000079753.4	kiz	1	1	0	0	0	0	0	0	0	1
Htri_.7154.1.p1	ENSDARP00000120219.1	ENSDARG00000015757.8	tmem50a	1	1	0	0	0	0	0	0	0	1
Htri_.7215.1.p1	ENSDARP00000128195.1	ENSDARG00000075884.5	shprh	1	1	0	0	0	0	1	0	0	0
Htri_.7269.1.p1	ENSDARP00000116623.1	ENSDARG00000005356.1	tyro3	1	2	1	0	-1	0	0	2	0	0
Htri_.7320.1.p1	ENSDARP00000057385.3	ENSDARG00000039279.6	golga5	1	1	0	0	0	0	0	1	0	0
Htri_.7326.1.p1	ENSDARP00000118047.1	ENSDARG00000025549.1	ndufaf1	1	3	2	1	2	0	0	-2	0	0
Htri_.7328.1.p1	ENSDARP00000114480.1	ENSDARG00000039150.6	lgmn	1	1	0	0	1	0	0	0	0	0
Htri_.7363.1.p1	ENSDARP00000018505.4	ENSDARG00000017272.6	eapp	1	2	1	0	-1	0	0	0	2	0
Htri_.7370.1.p1	ENSDARP00000131338.1	ENSDARG00000104071.1	hikeshi	1	1	0	0	0	0	0	0	1	0
Htri_.7380.1.p1	ENSDARP00000007628.9	ENSDARG00000016484.1	dkc1	1	1	0	0	0	0	0	0	1	0
Htri_.7407.1.p3	ENSDARP00000058792.6	ENSDARG00000040192.9	nenf	1	2	1	0	0	-1	0	2	0	0
Htri_.7409.1.p1	ENSDARP00000147165.1	ENSDARG00000016651.1	znf106a	1	1	0	0	0	0	0	1	0	0
Htri_.7421.1.p1	ENSDARP00000003494.6	ENSDARG00000010792.9	cdc25b	1	1	0	0	0	0	0	0	1	0
Htri_.7431.1.p1	ENSDARP00000149061.1	ENSDARG00000116642.1	BX072573.1	1	1	0	0	0	0	0	0	0	1
Htri_.7454.1.p1	ENSDARP00000122568.1	ENSDARG00000092473.2	coa8	1	2	1	0	0	0	0	-1	0	2
Htri_.7487.1.p1	ENSDARP00000154376.1	ENSDARG00000115098.1	fuca2	1	1	0	0	0	0	0	1	0	0
Htri_.7501.1.p1	ENSDARP00000155550.1	ENSDARG00000000568.9	ell	1	2	1	0	-1	0	0	2	0	0
Htri_.7509.1.p1	ENSDARP00000119130.1	ENSDARG00000027547.9	non-available	1	3	2	0	0	0	0	-2	1	2
Htri_.7520.1.p1	ENSDARP00000007424.6	ENSDARG00000013576.7	gadd45bb	1	1	0	0	0	0	0	1	0	0
Htri_.7524.1.p1	ENSDARP00000129023.1	ENSDARG00000070673.4	ptgr2	1	1	0	0	0	0	0	1	0	0
Htri_.7548.3.p1	ENSDARP00000040864.5	ENSDARG00000017910.8	pdss1	1	3	2	0	2	0	0	-2	0	1
Htri_.7554.1.p1	ENSDARP00000016879.5	ENSDARG00000013976.8	anxa13	1	1	0	0	0	0	0	1	0	0
Htri_.7573.1.p1	ENSDARP00000105739.2	ENSDARG00000037176.8	ggh	1	1	0	0	0	0	1	0	0	0
Htri_.7599.1.p1	ENSDARP00000137083.1	ENSDARG00000055538.8	avl9	1	1	0	0	0	0	0	1	0	0
Htri_.7627.1.p1	ENSDARP00000037582.2	ENSDARG00000058352.7	acot9.1	1	1	0	0	1	0	0	0	0	0
Htri_.7628.1.p1	ENSDARP00000042494.5	ENSDARG00000032272.6	sat1b	1	1	0	0	0	0	1	0	0	0
Htri_.7665.1.p1	ENSDARP00000141898.1	ENSDARG00000101611.2	non-available	1	1	0	0	0	0	0	1	0	0
Htri_.7677.1.p1	ENSDARP00000152173.1	ENSDARG00000117070.1	amacr	1	2	1	0	-1	0	2	0	0	0
Htri_.770.1.p1	ENSDARP00000059437.3	ENSDARG00000040607.9	rtf2	1	2	1	0	-1	0	0	2	0	0
Htri_.7721.1.p1	ENSDARP00000139253.1	ENSDARG00000105010.2	lztfl1	1	3	2	0	-2	0	0	1	0	2
Htri_.7737.1.p1	NA	NA	NA	1	1	0	0	0	0	0	0	0	1
Htri_.774.1.p1	ENSDARP00000152767.1	ENSDARG00000114885.1	pxmp4	1	1	0	0	0	0	0	0	0	1
Htri_.7741.1.p1	ENSDARP00000142738.1	ENSDARG00000105669.3	non-available	1	1	0	0	1	0	0	0	0	0
Htri_.7770.1.p1	ENSDARP00000133097.1	ENSDARG00000099045.2	cacnb2a	1	2	1	-1	0	0	0	0	0	2
Htri_.7801.1.p1	ENSDARP00000136034.2	ENSDARG00000100872.2	otud1	1	1	0	0	0	0	0	1	0	0
Htri_.7812.1.p1	ENSDARP00000082147.5	ENSDARG00000061490.8	u2surp	1	1	0	0	1	0	0	0	0	0
Htri_.7833.2.p1	ENSDARP00000123357.1	ENSDARG00000063344.8	fam162a	1	1	0	0	0	0	0	1	0	0
Htri_.786.1.p1	ENSDARP00000069090.2	ENSDARG00000052701.4	smpd2b	1	1	0	0	1	0	0	0	0	0
Htri_.7872.1.p1	ENSDARP00000096964.4	ENSDARG00000071692.7	prex2	1	1	0	0	0	0	0	1	0	0
Htri_.7883.1.p1	ENSDARP00000116175.1	ENSDARG00000026801.1	stau2	1	1	0	0	0	0	0	1	0	0
Htri_.7892.1.p1	ENSDARP00000075890.1	ENSDARG00000058565.3	socs6a	1	2	1	0	-1	0	0	0	2	0
Htri_.7930.1.p1	ENSDARP00000000070.5	ENSDARG00000000069.7	dap	1	1	0	0	0	0	0	1	0	0
Htri_.7950.1.p1	ENSDARP00000012691.6	ENSDARG00000002165.7	psme1	1	1	0	0	0	0	0	1	0	0
Htri_.7952.1.p1	ENSDARP00000102376.2	ENSDARG00000075113.3	nanog	1	1	0	0	0	0	0	1	0	0
Htri_.7970.1.p1	ENSDARP00000108605.2	ENSDARG00000089837.3	slc35d2	1	1	0	0	0	0	0	1	0	0
Htri_.7987.1.p1	ENSDARP00000014904.8	ENSDARG00000002213.1	invs	1	1	0	0	0	0	0	1	0	0
Htri_.8014.1.p1	ENSDARP00000152963.1	ENSDARG00000102470.3	mpp7a	1	1	0	0	0	0	1	0	0	0
Htri_.806.1.p1	ENSDARP00000104107.3	ENSDARG00000077082.4	agtrap	1	1	0	0	0	0	0	1	0	0
Htri_.8076.1.p1	ENSDARP00000125683.1	ENSDARG00000096307.3	cacna1ib	1	3	2	0	0	0	-1	0	3	-1
Htri_.8094.1.p1	ENSDARP00000055871.4	ENSDARG00000038309.5	dnajc15	1	2	1	0	2	0	0	-1	0	0
Htri_.8118.1.p1	ENSDARP00000104311.2	ENSDARG00000075264.5	non-available	1	1	0	0	1	0	0	0	0	0
Htri_.8119.1.p1	ENSDARP00000061298.5	ENSDARG00000041830.6	tsn	1	1	0	0	0	1	0	0	0	0
Htri_.8131.1.p1	ENSDARP00000039912.4	ENSDARG00000033771.7	hspbap1	1	1	0	0	0	0	0	0	0	1
Htri_.8157.1.p1	ENSDARP00000144505.1	ENSDARG00000056387.8	rnf17	1	1	0	0	0	0	0	0	0	1
Htri_.8197.1.p1	NA	NA	NA	1	1	0	0	0	0	0	0	0	1
Htri_.8198.1.p1	ENSDARP00000133347.2	ENSDARG00000075643.7	ifi35	1	2	1	-1	0	1	1	0	0	0
Htri_.8239.1.p1	ENSDARP00000081663.4	ENSDARG00000061265.7	lmln	1	2	1	0	-1	1	0	1	0	0
Htri_.8245.1.p1	ENSDARP00000020118.8	ENSDARG00000007098.9	itm2ba	1	1	0	0	0	0	0	1	0	0
Htri_.8257.1.p1	ENSDARP00000059573.6	ENSDARG00000040678.8	ccdc93	1	1	0	0	0	0	0	1	0	0
Htri_.826.1.p1	ENSDARP00000094134.4	ENSDARG00000070435.5	vapb	1	1	0	0	0	1	0	0	0	0
Htri_.8269.1.p1	ENSDARP00000101684.3	ENSDARG00000075033.4	non-available	1	1	0	0	0	0	0	0	0	1
Htri_.830.1.p1	ENSDARP00000153845.1	ENSDARG00000074111.5	bcdin3d	1	1	0	0	0	0	0	0	0	1
Htri_.8314.2.p1	ENSDARP00000098832.2	ENSDARG00000077253.3	alkbh6	1	2	1	0	1	-1	0	0	1	0
Htri_.8359.1.p1	ENSDARP00000120196.1	ENSDARG00000025754.1	ube2f	1	2	1	0	1	0	0	1	-1	0
Htri_.8366.3.p1	ENSDARP00000122986.1	ENSDARG00000032324.9	epb41l5	1	3	2	-1	2	1	0	0	-1	0
Htri_.8423.1.p1	ENSDARP00000105523.3	ENSDARG00000056541.8	nr0b1	1	1	0	0	0	0	0	0	1	0
Htri_.8486.1.p1	ENSDARP00000065802.5	ENSDARG00000044766.9	mitd1	1	1	0	0	0	0	0	0	0	1
Htri_.8498.1.p1	ENSDARP00000091872.3	ENSDARG00000040064.6	acp6	1	1	0	0	0	0	0	0	1	0
Htri_.8522.1.p1	ENSDARP00000153687.1	ENSDARG00000026024.8	mospd2	1	1	0	0	0	0	0	1	0	0
Htri_.8567.1.p1	ENSDARP00000155727.1	ENSDARG00000063580.8	ppp1r9ala	1	2	1	0	-1	0	0	0	0	2
Htri_.8598.1.p1	ENSDARP00000018030.8	ENSDARG00000091006.7	cobl	1	1	0	0	1	0	0	0	0	0
Htri_.8603.1.p1	ENSDARP00000109636.1	ENSDARG00000086100.3	cd302	1	1	0	0	0	0	0	1	0	0
Htri_.8654.1.p1	ENSDARP00000033122.4	ENSDARG00000022659.8	snx4	1	1	0	0	0	0	0	1	0	0
Htri_.8661.1.p1	ENSDARP00000066423.5	ENSDARG00000045175.6	pofut2	1	3	2	0	-2	0	0	1	0	2
Htri_.8662.1.p1	ENSDARP00000120153.1	ENSDARG00000076733.5	bard1	1	1	0	0	0	0	0	1	0	0
Htri_.8676.2.p1	ENSDARP00000139839.1	ENSDARG00000099236.2	sept10	1	1	0	0	0	0	0	0	1	0
Htri_.870.1.p1	ENSDARP00000084180.5	ENSDARG00000062237.7	nfs1	1	1	0	0	0	0	0	1	0	0
Htri_.873.1.p1	ENSDARP00000119947.1	ENSDARG00000044241.6	dram2b	1	1	0	0	0	0	0	1	0	0
Htri_.8735.1.p1	ENSDARP00000148215.1	ENSDARG00000109625.1	ddt	1	1	0	0	1	0	0	0	0	0
Htri_.8752.1.p1	ENSDARP00000047158.5	ENSDARG00000029722.7	hmgb2a	1	1	0	0	0	0	0	0	0	1
Htri_.878.1.p1	ENSDARP00000061774.5	ENSDARG00000042147.7	rbbp5	1	2	1	0	0	0	0	0	2	-1
Htri_.880.2.p1	ENSDARP00000130997.1	ENSDARG00000101259.3	hgh1	1	1	0	0	0	0	0	1	0	0
Htri_.8822.1.p1	NA	NA	NA	1	1	0	0	0	0	1	0	0	0
Htri_.8827.1.p1	ENSDARP00000099045.4	ENSDARG00000078525.4	noctb	1	1	0	0	0	0	0	1	0	0
Htri_.8850.1.p1	ENSDARP00000117612.1	ENSDARG00000043313.8	ank2b	1	2	1	-1	0	0	0	2	0	0
Htri_.8866.1.p1	NA	NA	NA	1	1	0	0	0	1	0	0	0	0
Htri_.8902.1.p1	ENSDARP00000102662.1	ENSDARG00000076302.4	dtx4a	1	1	0	0	0	0	1	0	0	0
Htri_.8913.1.p1	ENSDARP00000092615.4	ENSDARG00000069787.6	tmc6a	1	3	2	0	-2	0	0	0	2	1
Htri_.8916.1.p1	ENSDARP00000143489.1	ENSDARG00000102245.3	tk1	1	2	1	0	-1	0	0	2	0	0
Htri_.8955.1.p1	ENSDARP00000126244.1	ENSDARG00000071198.6	fopnl	1	1	0	0	0	0	0	0	0	1
Htri_.8988.1.p1	ENSDARP00000068236.5	ENSDARG00000103871.2	si:ch73-109d9.2	1	1	0	0	0	0	0	1	0	0
Htri_.903.1.p1	ENSDARP00000067607.5	ENSDARG00000030964.9	pde12	1	1	0	0	0	0	0	1	0	0
Htri_.9042.1.p1	ENSDARP00000006201.7	ENSDARG00000005423.1	pgam1a	1	1	0	0	0	0	0	1	0	0
Htri_.9047.1.p1	ENSDARP00000113701.1	ENSDARG00000059835.8	zfyve27	1	3	2	0	3	0	0	-1	0	-1
Htri_.9150.1.p1	ENSDARP00000150330.1	ENSDARG00000038537.6	gga1	1	1	0	0	1	0	0	0	0	0
Htri_.9154.1.p1	ENSDARP00000142635.1	ENSDARG00000060962.9	btr04	1	1	0	0	0	0	0	0	0	1
Htri_.9182.1.p1	ENSDARP00000075786.4	ENSDARG00000058471.5	plk1	1	2	1	0	-1	0	0	2	0	0
Htri_.9184.1.p1	NA	NA	NA	1	2	1	0	-1	0	0	0	2	0
Htri_.9282.1.p1	ENSDARP00000100587.2	ENSDARG00000078326.6	arhgap10	1	2	1	-1	0	0	0	2	0	0
Htri_.9303.1.p1	ENSDARP00000115027.2	ENSDARG00000059900.8	tbc1d9	1	2	1	0	-1	0	0	2	0	0
Htri_.932.1.p1	ENSDARP00000055501.4	ENSDARG00000038074.6	ergic3	1	2	1	0	0	0	-1	2	0	0
Htri_.9325.1.p1	ENSDARP00000050602.5	ENSDARG00000030765.6	hadh	1	1	0	0	0	0	0	1	0	0
Htri_.9335.1.p1	ENSDARP00000054207.6	ENSDARG00000037261.9	mtap	1	1	0	0	0	0	0	0	0	1
Htri_.9345.1.p1	ENSDARP00000053684.4	ENSDARG00000036967.8	smox	1	1	0	0	0	0	1	0	0	0
Htri_.935.1.p1	ENSDARP00000109919.1	ENSDARG00000057857.8	arfrp1	1	1	0	0	0	0	0	0	0	1
Htri_.9350.1.p1	ENSDARP00000068720.2	ENSDARG00000052386.3	cldnd1b	1	1	0	0	1	0	0	0	0	0
Htri_.9375.1.p2	ENSDARP00000146933.1	ENSDARG00000052696.5	bdh2	1	1	0	0	0	0	0	1	0	0
Htri_.9385.1.p1	ENSDARP00000130965.1	ENSDARG00000078567.5	lonrf1l	1	2	1	0	-1	0	0	2	0	0
Htri_.9427.1.p1	ENSDARP00000135367.1	ENSDARG00000114143.1	klf3	1	1	0	0	0	0	1	0	0	0
Htri_.9434.1.p1	ENSDARP00000035286.7	ENSDARG00000022845.8	lias	1	1	0	0	0	0	0	1	0	0
Htri_.946.1.p1	ENSDARP00000133267.1	ENSDARG00000022652.1	psmf1	1	1	0	0	0	0	0	0	0	1
Htri_.9467.1.p1	ENSDARP00000131094.2	ENSDARG00000052190.6	fdx2	1	2	1	0	-1	0	0	0	0	2
Htri_.9527.1.p1	ENSDARP00000032176.7	ENSDARG00000012039.9	ttc26	1	2	1	0	-1	0	0	0	2	0
Htri_.9541.1.p1	ENSDARP00000099588.2	ENSDARG00000074933.6	polg2	1	1	0	0	0	0	0	1	0	0
Htri_.9565.1.p1	ENSDARP00000060897.3	ENSDARG00000041538.7	mrps28	1	1	0	0	0	0	0	1	0	0
Htri_.969.1.p1	ENSDARP00000150883.1	ENSDARG00000001557.9	tomm34	1	1	0	0	1	0	0	0	0	0
Htri_.9717.1.p1	ENSDARP00000116965.1	ENSDARG00000020679.1	clpp	1	1	0	1	0	0	0	0	0	0
Htri_.9720.1.p1	ENSDARP00000145575.1	ENSDARG00000111879.1	aco2	1	1	0	0	0	0	0	1	0	0
Htri_.9740.1.p1	ENSDARP00000153669.1	ENSDARG00000110075.1	rcn3	1	3	2	0	-2	0	0	0	0	3
Htri_.9743.1.p1	ENSDARP00000059505.3	ENSDARG00000040650.8	gps1	1	1	0	0	0	0	0	0	0	1
Htri_.9749.1.p1	ENSDARP00000059532.4	ENSDARG00000040657.6	wipi1	1	2	1	0	0	0	1	-1	1	0
Htri_.9767.1.p1	ENSDARP00000069223.4	ENSDARG00000052816.8	shmt1	1	1	0	0	0	0	0	0	1	0
Htri_.9776.1.p1	ENSDARP00000118552.1	ENSDARG00000037871.8	wipi2	1	1	0	0	0	0	0	0	1	0
Htri_.9813.1.p1	ENSDARP00000087122.5	ENSDARG00000063438.7	srebf2	1	2	1	0	0	0	0	-1	0	2
Htri_.9815.1.p1	ENSDARP00000041841.7	ENSDARG00000028889.8	ndufb10	1	1	0	0	0	0	0	1	0	0
Htri_.9844.1.p2	ENSDARP00000111286.2	ENSDARG00000088258.2	CABZ01038494.1	1	1	0	0	0	0	0	1	0	0
Htri_.9864.1.p1	ENSDARP00000115343.1	ENSDARG00000037783.8	proza	1	1	0	0	0	0	1	0	0	0
Htri_.9908.1.p1	ENSDARP00000145967.1	ENSDARG00000102937.2	hspbp1	1	1	0	0	0	0	0	1	0	0
Htri_.9916.1.p1	ENSDARP00000132457.1	ENSDARG00000100990.2	nme3	1	1	0	0	0	0	0	1	0	0
Htri_.9923.1.p1	ENSDARP00000146994.1	ENSDARG00000117032.1	slmapb	1	2	1	0	-1	0	0	2	0	0
Htri_.9980.1.p1	ENSDARP00000123691.1	ENSDARG00000026068.7	trappc5	1	1	0	0	0	0	0	0	1	0
Htri_.9988.1.p1	ENSDARP00000148432.1	ENSDARG00000105177.2	ilf3b	1	1	0	0	0	0	0	0	0	1
Htri_.10005.1.p1	ENSDARP00000136449.1	ENSDARG00000099516.2	mettl23	0	0	0	0	0	0	0	0	0	0
Htri_.10007.1.p1	ENSDARP00000048870.4	ENSDARG00000033140.6	desi1a	0	1	1	0	-1	0	0	1	0	0
Htri_.10008.1.p1	ENSDARP00000128537.1	ENSDARG00000059701.7	flii	0	0	0	0	0	0	0	0	0	0
Htri_.10013.1.p1	ENSDARP00000139310.1	ENSDARG00000105035.2	anapc2	0	0	0	0	0	0	0	0	0	0
Htri_.1002.1.p1	ENSDARP00000097841.2	ENSDARG00000086405.2	mterf2	0	0	0	0	0	0	0	0	0	0
Htri_.10021.1.p1	ENSDARP00000116881.1	ENSDARG00000054950.6	eef2kmt	0	0	0	0	0	0	0	0	0	0
Htri_.10022.1.p1	ENSDARP00000071703.4	ENSDARG00000054963.5	alg1	0	0	0	0	0	0	0	0	0	0
Htri_.10029.1.p1	ENSDARP00000070383.4	ENSDARG00000070261.6	crlf3	0	0	0	0	0	0	0	0	0	0
Htri_.10034.1.p1	ENSDARP00000106737.2	ENSDARG00000088560.5	tmem104	0	1	1	-1	1	0	0	0	0	0
Htri_.10036.1.p1	ENSDARP00000053481.5	ENSDARG00000036844.7	tsen54	0	0	0	0	0	0	0	0	0	0
Htri_.10047.1.p1	ENSDARP00000088082.3	ENSDARG00000067593.5	sco1	0	0	0	0	0	0	0	0	0	0
Htri_.10049.1.p1	ENSDARP00000055675.3	ENSDARG00000038186.4	zgc:103564	0	0	0	0	0	0	0	0	0	0
Htri_.10051.2.p1	ENSDARP00000138123.1	ENSDARG00000104178.2	trir	0	0	0	0	0	0	0	0	0	0
Htri_.10052.1.p1	ENSDARP00000131822.1	ENSDARG00000104773.2	junbb	0	1	1	-1	0	0	0	1	0	0
Htri_.10057.1.p1	ENSDARP00000126975.1	ENSDARG00000043548.6	atg4da	0	0	0	0	0	0	0	0	0	0
Htri_.10068.1.p1	ENSDARP00000020361.6	ENSDARG00000005643.7	gcat	0	0	0	0	0	0	0	0	0	0
Htri_.10071.1.p1	ENSDARP00000055472.3	ENSDARG00000038059.7	grb2b	0	0	0	0	0	0	0	0	0	0
Htri_.10082.1.p1	ENSDARP00000015246.7	ENSDARG00000012899.9	ddx49	0	0	0	0	0	0	0	0	0	0
Htri_.10093.1.p3	ENSDARP00000053891.5	ENSDARG00000074266.4	si:ch1073-314i13.4	0	0	0	0	0	0	0	0	0	0
Htri_.10094.1.p1	ENSDARP00000132397.1	ENSDARG00000098934.2	rrp7a	0	0	0	0	0	0	0	0	0	0
Htri_.10097.2.p1	ENSDARP00000002544.8	ENSDARG00000086522.3	zp2.5	0	0	0	0	0	0	0	0	0	0
Htri_.10101.1.p2	ENSDARP00000055429.3	ENSDARG00000038028.4	ndufa6	0	0	0	0	0	0	0	0	0	0
Htri_.10103.1.p1	ENSDARP00000123934.1	ENSDARG00000038027.7	nol12	0	0	0	0	0	0	0	0	0	0
Htri_.10121.1.p1	ENSDARP00000095747.3	ENSDARG00000071152.6	pick1	0	0	0	0	0	0	0	0	0	0
Htri_.10135.1.p1	ENSDARP00000120955.1	ENSDARG00000078434.5	znf692	0	2	2	0	-2	0	0	2	0	0
Htri_.10148.1.p1	ENSDARP00000132548.1	ENSDARG00000098825.2	farsa	0	0	0	0	0	0	0	0	0	0
Htri_.10156.1.p1	ENSDARP00000129353.2	ENSDARG00000060150.8	psmd11a	0	0	0	0	0	0	0	0	0	0
Htri_.10171.1.p1	ENSDARP00000044237.6	ENSDARG00000031776.9	fthl27	0	1	1	0	0	0	0	-1	1	0
Htri_.10186.1.p1	ENSDARP00000090527.3	ENSDARG00000074703.4	ccdc97	0	0	0	0	0	0	0	0	0	0
Htri_.10203.1.p1	ENSDARP00000006492.4	ENSDARG00000020363.6	snrnp25	0	0	0	0	0	0	0	0	0	0
Htri_.10217.1.p1	ENSDARP00000131796.2	ENSDARG00000099301.2	cdc37	0	0	0	0	0	0	0	0	0	0
Htri_.10223.1.p1	ENSDARP00000027672.6	ENSDARG00000016889.1	eif3g	0	0	0	0	0	0	0	0	0	0
Htri_.10228.1.p1	ENSDARP00000032715.6	ENSDARG00000028048.1	rdh8a	0	1	1	0	0	0	1	-1	0	0
Htri_.10239.1.p1	NA	NA	NA	0	0	0	0	0	0	0	0	0	0
Htri_.10247.1.p1	ENSDARP00000138390.1	ENSDARG00000014303.9	vac14	0	1	1	0	-1	0	1	0	0	0
Htri_.10252.2.p1	ENSDARP00000135475.1	ENSDARG00000069937.7	dnm2a	0	0	0	0	0	0	0	0	0	0
Htri_.10255.1.p1	ENSDARP00000141952.1	ENSDARG00000099383.2	dnajb1a	0	0	0	0	0	0	0	0	0	0
Htri_.10270.1.p1	ENSDARP00000152655.1	ENSDARG00000112179.1	rsad1	0	0	0	0	0	0	0	0	0	0
Htri_.10321.1.p1	ENSDARP00000130736.2	ENSDARG00000103551.2	rnf213b	0	2	2	-2	0	0	1	1	0	0
Htri_.10322.1.p1	ENSDARP00000139314.2	ENSDARG00000104259.2	non-available	0	0	0	0	0	0	0	0	0	0
Htri_.10325.2.p1	ENSDARP00000131565.1	ENSDARG00000100188.2	rnps1	0	0	0	0	0	0	0	0	0	0
Htri_.10331.2.p1	ENSDARP00000137468.1	ENSDARG00000099213.2	glyr1	0	1	1	-1	0	0	0	0	1	0
Htri_.10333.1.p1	ENSDARP00000130075.1	ENSDARG00000101043.3	ppl	0	1	1	0	-1	0	1	0	0	0
Htri_.10346.1.p1	ENSDARP00000094508.4	ENSDARG00000070568.6	atad5a	0	1	1	-1	1	0	0	0	0	0
Htri_.10347.1.p1	NA	NA	NA	0	1	1	0	-1	0	0	1	0	0
Htri_.10349.1.p1	ENSDARP00000113946.1	ENSDARG00000058020.7	fbxw9	0	0	0	0	0	0	0	0	0	0
Htri_.10357.1.p1	ENSDARP00000148387.1	ENSDARG00000111727.1	spns1	0	1	1	-1	0	0	0	1	0	0
Htri_.10363.2.p1	ENSDARP00000006646.5	ENSDARG00000011360.8	nfatc2ip	0	0	0	0	0	0	0	0	0	0
Htri_.1037.1.p1	ENSDARP00000121308.1	ENSDARG00000002249.1	tbxas1	0	1	1	-1	0	0	0	1	0	0
Htri_.10371.1.p1	ENSDARP00000105639.2	ENSDARG00000006642.8	drg2	0	0	0	0	0	0	0	0	0	0
Htri_.10381.1.p1	ENSDARP00000147812.1	ENSDARG00000112340.1	arl6ip1	0	0	0	0	0	0	0	0	0	0
Htri_.10384.1.p1	ENSDARP00000103201.1	ENSDARG00000077732.4	alyref	0	0	0	0	0	0	0	0	0	0
Htri_.10387.1.p1	ENSDARP00000106075.1	ENSDARG00000026834.1	cdr2l	0	1	1	0	-1	0	0	0	1	0
Htri_.10388.1.p1	ENSDARP00000127973.1	ENSDARG00000059556.7	recql5	0	0	0	0	0	0	0	0	0	0
Htri_.10390.1.p1	ENSDARP00000051541.5	ENSDARG00000054362.5	ccdc47	0	0	0	0	0	0	0	0	0	0
Htri_.10394.1.p1	ENSDARP00000148049.1	ENSDARG00000111892.1	hsd3b7	0	2	2	-1	-1	0	0	2	0	0
Htri_.1040.1.p1	ENSDARP00000067907.5	ENSDARG00000051746.6	ada2a	0	0	0	0	0	0	0	0	0	0
Htri_.10401.1.p1	ENSDARP00000098613.2	ENSDARG00000076437.3	zgc:163143	0	0	0	0	0	0	0	0	0	0
Htri_.1041.1.p1	ENSDARP00000050220.4	ENSDARG00000030694.5	atp6v1e1b	0	1	1	0	-1	0	0	1	0	0
Htri_.10416.1.p1	ENSDARP00000055392.5	ENSDARG00000038005.8	med25	0	0	0	0	0	0	0	0	0	0
Htri_.10425.1.p1	ENSDARP00000133918.2	ENSDARG00000054833.8	nucb1	0	0	0	0	0	0	0	0	0	0
Htri_.10431.1.p1	ENSDARP00000018737.6	ENSDARG00000015128.9	rpl27	0	0	0	0	0	0	0	0	0	0
Htri_.10437.1.p1	ENSDARP00000110509.1	ENSDARG00000037930.6	rnf113a	0	0	0	0	0	0	0	0	0	0
Htri_.1045.2.p1	ENSDARP00000121512.1	ENSDARG00000012718.1	wee2	0	0	0	0	0	0	0	0	0	0
Htri_.10461.1.p1	ENSDARP00000053002.4	ENSDARG00000036482.6	hexim1	0	1	1	0	-1	0	0	0	0	1
Htri_.10474.1.p1	ENSDARP00000074525.4	ENSDARG00000057414.6	phb	0	0	0	0	0	0	0	0	0	0
Htri_.10484.4.p1	ENSDARP00000157462.1	ENSDARG00000112127.1	tlk2	0	3	3	-1	2	-1	0	1	0	-1
Htri_.10485.1.p1	ENSDARP00000150100.1	ENSDARG00000113100.1	mettl2a	0	1	1	0	0	0	0	1	0	-1
Htri_.10490.1.p1	ENSDARP00000141494.1	ENSDARG00000104170.2	si:dkey-208k4.2	0	0	0	0	0	0	0	0	0	0
Htri_.10498.1.p1	NA	NA	NA	0	0	0	0	0	0	0	0	0	0
Htri_.105.2.p1	ENSDARP00000023337.7	ENSDARG00000011125.9	snrpb	0	0	0	0	0	0	0	0	0	0
Htri_.10513.2.p1	ENSDARP00000095292.4	ENSDARG00000022712.1	stat3	0	1	1	-1	0	0	0	0	0	1
Htri_.10515.3.p1	ENSDARP00000020867.7	ENSDARG00000020847.1	atp6v0a1a	0	1	1	-1	0	1	0	0	0	0
Htri_.10524.1.p1	ENSDARP00000115220.1	ENSDARG00000054446.8	ccdc43	0	0	0	0	0	0	0	0	0	0
Htri_.10527.1.p1	ENSDARP00000128385.1	ENSDARG00000037895.6	ramp2	0	2	2	0	-1	1	0	0	1	-1
Htri_.10531.1.p1	ENSDARP00000144369.2	ENSDARG00000006260.1	tuba8l4	0	0	0	0	0	0	0	0	0	0
Htri_.10533.1.p1	ENSDARP00000055227.5	ENSDARG00000037892.7	psmc3ip	0	0	0	0	0	0	0	0	0	0
Htri_.10535.1.p1	ENSDARP00000126554.1	ENSDARG00000037891.9	mlx	0	0	0	0	0	0	0	0	0	0
Htri_.10547.1.p1	ENSDARP00000069524.4	ENSDARG00000053070.5	gosr2	0	0	0	0	0	0	0	0	0	0
Htri_.10550.1.p1	ENSDARP00000023687.7	ENSDARG00000020623.8	baxa	0	0	0	0	0	0	0	0	0	0
Htri_.10583.1.p1	ENSDARP00000133491.2	ENSDARG00000102827.2	ubfd1	0	0	0	0	0	0	0	0	0	0
Htri_.10584.1.p1	ENSDARP00000131845.1	ENSDARG00000104568.2	BX571715.1	0	1	1	0	-1	1	0	0	0	0
Htri_.1059.1.p1	ENSDARP00000101476.3	ENSDARG00000042188.9	ttc38	0	0	0	0	0	0	0	0	0	0
Htri_.10593.1.p1	ENSDARP00000134233.2	ENSDARG00000104841.2	non-available	0	0	0	0	0	0	0	0	0	0
Htri_.10601.1.p1	ENSDARP00000082671.4	ENSDARG00000116998.1	slc25a17	0	0	0	0	0	0	0	0	0	0
Htri_.10606.1.p1	ENSDARP00000148152.1	ENSDARG00000014915.9	ndufab1b	0	0	0	0	0	0	0	0	0	0
Htri_.10612.1.p2	ENSDARP00000157344.1	ENSDARG00000038095.5	socs1a	0	2	2	0	-1	0	0	2	0	-1
Htri_.10635.1.p1	ENSDARP00000107548.2	ENSDARG00000091640.3	si:ch73-352p4.5	0	1	1	0	-1	0	0	0	1	0
Htri_.10643.1.p2	ENSDARP00000038658.5	ENSDARG00000025073.6	rpl18a	0	0	0	0	0	0	0	0	0	0
Htri_.10648.1.p1	ENSDARP00000131768.1	ENSDARG00000099833.2	fbxo7	0	0	0	0	0	0	0	0	0	0
Htri_.10656.1.p1	ENSDARP00000010750.8	ENSDARG00000002128.9	cwf19l1	0	1	1	0	-1	0	0	1	0	0
Htri_.10657.1.p1	ENSDARP00000114863.2	ENSDARG00000025824.1	dmtf1	0	1	1	0	-1	0	0	1	0	0
Htri_.10671.1.p1	ENSDARP00000066935.4	ENSDARG00000045518.6	tmem110l	0	0	0	0	0	0	0	0	0	0
Htri_.10687.1.p1	ENSDARP00000157021.1	ENSDARG00000039350.4	ssbp1	0	0	0	0	0	0	0	0	0	0
Htri_.10689.1.p2	ENSDARP00000125253.1	ENSDARG00000033179.6	tmem243b	0	0	0	0	0	0	0	0	0	0
Htri_.10691.1.p1	ENSDARP00000116547.1	ENSDARG00000005842.8	cd9a	0	1	1	0	0	0	0	-1	0	1
Htri_.10693.1.p2	ENSDARP00000145509.1	ENSDARG00000116793.1	ndufa12	0	0	0	0	0	0	0	0	0	0
Htri_.10696.1.p1	ENSDARP00000065670.5	ENSDARG00000044692.8	eri1	0	0	0	0	0	0	0	0	0	0
Htri_.10712.1.p1	ENSDARP00000147254.1	ENSDARG00000111048.1	tspan9b	0	1	1	0	1	0	0	0	-1	0
Htri_.1073.1.p1	ENSDARP00000130924.1	ENSDARG00000101332.2	uba2	0	0	0	0	0	0	0	0	0	0
Htri_.10735.1.p1	ENSDARP00000003107.5	ENSDARG00000007385.1	cct7	0	0	0	0	0	0	0	0	0	0
Htri_.1075.1.p1	ENSDARP00000133610.1	ENSDARG00000099265.2	slc7a5	0	2	2	0	-1	0	0	-1	0	2
Htri_.10753.1.p1	ENSDARP00000117810.2	ENSDARG00000045790.7	non-available	0	0	0	0	0	0	0	0	0	0
Htri_.10759.1.p1	ENSDARP00000139312.1	ENSDARG00000102571.2	metap2b	0	0	0	0	0	0	0	0	0	0
Htri_.10770.1.p2	ENSDARP00000144303.1	ENSDARG00000045487.6	rps16	0	0	0	0	0	0	0	0	0	0
Htri_.10783.1.p1	ENSDARP00000031665.4	ENSDARG00000027249.6	btg1	0	0	0	0	0	0	0	0	0	0
Htri_.10791.1.p1	ENSDARP00000033056.4	ENSDARG00000021579.5	orc5	0	0	0	0	0	0	0	0	0	0
Htri_.10798.1.p1	ENSDARP00000150893.1	ENSDARG00000111918.1	ergic2	0	0	0	0	0	0	0	0	0	0
Htri_.108.1.p1	ENSDARP00000050901.5	ENSDARG00000035146.6	polr2j	0	0	0	0	0	0	0	0	0	0
Htri_.10801.1.p1	ENSDARP00000111452.2	ENSDARG00000034300.9	sema3c	0	2	2	0	0	0	1	1	-2	0
Htri_.10805.1.p1	ENSDARP00000067160.2	ENSDARG00000045680.6	tnpo3	0	0	0	0	0	0	0	0	0	0
Htri_.10808.1.p2	ENSDARP00000066962.3	ENSDARG00000045543.5	atp6v1f	0	0	0	0	0	0	0	0	0	0
Htri_.10811.1.p1	ENSDARP00000062142.2	ENSDARG00000113899.1	non-available	0	0	0	0	0	0	0	0	0	0
Htri_.10812.1.p1	ENSDARP00000019404.5	ENSDARG00000045541.6	gcc1	0	1	1	0	0	0	0	1	-1	0
Htri_.10813.1.p1	ENSDARP00000008404.7	ENSDARG00000011605.1	dennd6b	0	0	0	0	0	0	0	0	0	0
Htri_.10814.1.p1	ENSDARP00000148420.1	ENSDARG00000112240.1	lta4h	0	0	0	0	0	0	0	0	0	0
Htri_.10837.1.p1	ENSDARP00000137889.1	ENSDARG00000104049.2	crebl2	0	0	0	0	0	0	0	0	0	0
Htri_.10860.1.p1	ENSDARP00000067910.5	ENSDARG00000051748.8	ccnd2a	0	0	0	0	0	0	0	0	0	0
Htri_.10861.1.p1	ENSDARP00000067391.3	ENSDARG00000045858.4	tigarb	0	0	0	0	0	0	0	0	0	0
Htri_.10867.1.p1	ENSDARP00000066998.3	ENSDARG00000045563.4	washc3	0	1	1	0	-1	0	0	0	1	0
Htri_.10868.1.p1	ENSDARP00000106477.3	ENSDARG00000030153.1	gnptab	0	0	0	0	0	0	0	0	0	0
Htri_.10869.1.p1	ENSDARP00000134419.2	ENSDARG00000098311.3	si:zfos-932h1.3	0	2	2	0	-2	0	1	1	0	0
Htri_.10873.1.p1	ENSDARP00000040404.6	ENSDARG00000006766.1	snd1	0	0	0	0	0	0	0	0	0	0
Htri_.10877.1.p1	ENSDARP00000005503.8	ENSDARG00000016613.1	mcat	0	0	0	0	0	0	0	0	0	0
Htri_.1088.1.p1	ENSDARP00000007839.7	ENSDARG00000014634.1	mbtps1	0	0	0	0	0	0	0	0	0	0
Htri_.10883.1.p1	ENSDARP00000088098.3	ENSDARG00000067601.5	arfgap2	0	0	0	0	0	0	0	0	0	0
Htri_.10899.1.p1	ENSDARP00000022060.7	ENSDARG00000006038.1	aebp2	0	0	0	0	0	0	0	0	0	0
Htri_.10906.1.p1	ENSDARP00000033622.5	ENSDARG00000025566.7	slc25a3b	0	0	0	0	0	0	0	0	0	0
Htri_.10908.1.p1	ENSDARP00000044004.4	ENSDARG00000007315.1	tmpoa	0	0	0	0	0	0	0	0	0	0
Htri_.10913.1.p1	ENSDARP00000061069.6	ENSDARG00000041665.9	mkrn1	0	1	1	0	-1	0	0	1	0	0
Htri_.10921.1.p1	ENSDARP00000019194.3	ENSDARG00000014361.8	tmbim4	0	0	0	0	0	0	0	0	0	0
Htri_.10926.1.p1	ENSDARP00000153796.1	ENSDARG00000114313.1	hspa14	0	0	0	0	0	0	0	0	0	0
Htri_.10928.1.p1	ENSDARP00000045638.5	ENSDARG00000005547.8	rint1	0	0	0	0	0	0	0	0	0	0
Htri_.10939.1.p1	ENSDARP00000009258.3	ENSDARG00000005451.5	gdi2	0	0	0	0	0	0	0	0	0	0
Htri_.10940.1.p1	ENSDARP00000029899.6	ENSDARG00000003822.8	ankrd16	0	0	0	0	0	0	0	0	0	0
Htri_.10956.1.p1	ENSDARP00000008048.6	ENSDARG00000016979.8	pmpcb	0	0	0	0	0	0	0	0	0	0
Htri_.10961.1.p1	ENSDARP00000105303.2	ENSDARG00000079143.4	si:ch73-278m9.1	0	0	0	0	0	0	0	0	0	0
Htri_.10962.1.p1	ENSDARP00000104494.2	ENSDARG00000011246.9	krr1	0	0	0	0	0	0	0	0	0	0
Htri_.10965.1.p1	ENSDARP00000143696.2	ENSDARG00000101813.3	nap1l1	0	0	0	0	0	0	0	0	0	0
Htri_.10979.1.p1	ENSDARP00000002818.6	ENSDARG00000017757.9	pik3cg	0	1	1	-1	0	1	0	0	0	0
Htri_.1098.1.p1	ENSDARP00000091551.4	ENSDARG00000041085.7	arpin	0	0	0	0	0	0	0	0	0	0
Htri_.10986.2.p1	ENSDARP00000036773.6	ENSDARG00000026839.7	med21	0	0	0	0	0	0	0	0	0	0
Htri_.10996.1.p1	ENSDARP00000149539.1	ENSDARG00000062983.8	fbxo18	0	0	0	0	0	0	0	0	0	0
Htri_.11000.1.p1	ENSDARP00000067374.4	ENSDARG00000045846.7	osgep	0	1	1	1	-1	0	0	0	0	0
Htri_.11002.3.p1	ENSDARP00000153954.1	ENSDARG00000031346.1	rbm17	0	0	0	0	0	0	0	0	0	0
Htri_.11003.1.p1	ENSDARP00000103868.2	ENSDARG00000075025.4	cdc123	0	0	0	0	0	0	0	0	0	0
Htri_.11007.1.p1	ENSDARP00000106387.1	ENSDARG00000086740.3	phyh	0	0	0	0	0	0	0	0	0	0
Htri_.11024.1.p1	ENSDARP00000087721.4	ENSDARG00000063686.7	atp23	0	0	0	0	0	0	0	0	0	0
Htri_.11026.1.p1	ENSDARP00000079126.5	ENSDARG00000060248.6	fgd4b	0	1	1	0	-1	0	0	0	1	0
Htri_.11029.1.p1	ENSDARP00000138699.1	ENSDARG00000099280.2	utp20	0	0	0	0	0	0	0	0	0	0
Htri_.11031.1.p1	ENSDARP00000019763.7	ENSDARG00000019420.9	etnk1	0	0	0	0	0	0	0	0	0	0
Htri_.11038.1.p1	ENSDARP00000070516.5	ENSDARG00000053917.6	alg10	0	0	0	0	0	0	0	0	0	0
Htri_.11039.1.p1	ENSDARP00000056131.6	ENSDARG00000014941.9	tprkb	0	0	0	0	0	0	0	0	0	0
Htri_.11057.1.p1	ENSDARP00000132321.1	ENSDARG00000101849.2	adipor2	0	0	0	0	0	0	0	0	0	0
Htri_.1106.1.p1	ENSDARP00000043811.4	ENSDARG00000033596.5	polr2c	0	0	0	0	0	0	0	0	0	0
Htri_.11072.3.p1	ENSDARP00000110285.2	ENSDARG00000018618.1	cpsf6	0	1	1	0	-1	0	0	0	0	1
Htri_.11079.1.p1	ENSDARP00000116798.1	ENSDARG00000000018.9	nrf1	0	0	0	0	0	0	0	0	0	0
Htri_.11083.1.p1	ENSDARP00000020340.7	ENSDARG00000004336.1	exoc4	0	0	0	0	0	0	0	0	0	0
Htri_.11084.1.p1	ENSDARP00000043659.7	ENSDARG00000034823.8	copg2	0	0	0	0	0	0	0	0	0	0
Htri_.11085.1.p1	ENSDARP00000109634.2	ENSDARG00000032319.9	mest	0	0	0	0	0	0	0	0	0	0
Htri_.11094.1.p1	ENSDARP00000130686.1	ENSDARG00000098716.2	parp11	0	1	1	0	-1	1	0	0	0	0
Htri_.11103.1.p1	ENSDARP00000067173.3	ENSDARG00000045691.5	zcrb1	0	0	0	0	0	0	0	0	0	0
Htri_.11107.2.p1	ENSDARP00000069804.4	ENSDARG00000030598.8	nampta	0	1	1	0	-1	0	0	0	0	1
Htri_.1112.1.p1	ENSDARP00000119882.3	ENSDARG00000090116.4	znf1136	0	0	0	0	0	0	0	0	0	0
Htri_.11129.1.p1	ENSDARP00000156711.1	ENSDARG00000045878.7	nudt4b	0	0	0	0	0	0	0	0	0	0
Htri_.11142.1.p1	ENSDARP00000090241.3	ENSDARG00000068708.5	ifrd1	0	0	0	0	0	0	0	0	0	0
Htri_.11150.2.p1	ENSDARP00000120938.1	ENSDARG00000052072.6	dnajb9a	0	2	2	0	-2	0	0	1	1	0
Htri_.11170.1.p1	ENSDARP00000071912.4	ENSDARG00000055129.7	pim3	0	0	0	0	0	0	0	0	0	0
Htri_.11172.1.p1	ENSDARP00000048382.4	ENSDARG00000029071.6	creld2	0	0	0	0	0	0	0	0	0	0
Htri_.11189.1.p1	ENSDARP00000054590.6	ENSDARG00000037491.1	bmp15	0	0	0	0	0	0	0	0	0	0
Htri_.11198.1.p1	ENSDARP00000111810.2	ENSDARG00000030241.1	vbp1	0	0	0	0	0	0	0	0	0	0
Htri_.11200.1.p1	ENSDARP00000083766.4	ENSDARG00000062085.6	tkfc	0	0	0	0	0	0	0	0	0	0
Htri_.11212.1.p1	ENSDARP00000123696.1	ENSDARG00000060058.9	cylda	0	1	1	0	-1	0	0	1	0	0
Htri_.11220.1.p1	ENSDARP00000134059.2	ENSDARG00000057334.8	cmasa	0	1	1	-1	0	0	0	0	1	0
Htri_.11223.1.p1	ENSDARP00000091552.4	ENSDARG00000111800.1	mus81	0	1	1	0	-1	0	0	1	0	0
Htri_.11240.1.p1	ENSDARP00000125098.2	ENSDARG00000037560.9	mtm1	0	0	0	0	0	0	0	0	0	0
Htri_.11243.1.p1	ENSDARP00000120505.1	ENSDARG00000086416.4	med11	0	0	0	0	0	0	0	0	0	0
Htri_.11245.1.p1	ENSDARP00000142717.1	ENSDARG00000056722.7	cd99l2	0	1	1	0	-1	1	0	0	0	0
Htri_.11254.1.p1	ENSDARP00000055809.5	ENSDARG00000058044.7	rab1ba	0	0	0	0	0	0	0	0	0	0
Htri_.1126.1.p1	ENSDARP00000045176.5	ENSDARG00000034256.8	cdk10	0	0	0	0	0	0	0	0	0	0
Htri_.11260.1.p1	ENSDARP00000038651.5	ENSDARG00000016357.8	fmo5	0	0	0	0	0	0	0	0	0	0
Htri_.11265.1.p1	ENSDARP00000142832.1	ENSDARG00000091111.4	si:ch211-15b10.6	0	3	3	0	1	1	0	1	-2	-1
Htri_.11271.1.p1	ENSDARP00000100184.2	ENSDARG00000080020.6	il13ra1	0	0	0	0	0	0	0	0	0	0
Htri_.11276.1.p1	ENSDARP00000098175.3	ENSDARG00000007526.1	ndufs2	0	0	0	0	0	0	0	0	0	0
Htri_.1128.1.p1	ENSDARP00000069117.3	ENSDARG00000067981.4	non-available	0	0	0	0	0	0	0	0	0	0
Htri_.11288.1.p1	ENSDARP00000060398.4	ENSDARG00000041203.7	drap1	0	0	0	0	0	0	0	0	0	0
Htri_.11293.1.p1	ENSDARP00000109442.3	ENSDARG00000044153.7	ppp1cb	0	0	0	0	0	0	0	0	0	0
Htri_.11303.1.p1	ENSDARP00000109893.1	ENSDARG00000036678.9	trmt10a	0	1	1	0	-1	0	0	1	0	0
Htri_.11310.1.p1	ENSDARP00000003616.6	ENSDARG00000004713.7	mad2l1	0	0	0	0	0	0	0	0	0	0
Htri_.11317.1.p1	ENSDARP00000026495.5	ENSDARG00000010021.6	grpel1	0	0	0	0	0	0	0	0	0	0
Htri_.11328.1.p1	ENSDARP00000124162.1	ENSDARG00000013317.1	pygmb	0	1	1	0	-1	0	0	1	0	0
Htri_.11331.2.p1	ENSDARP00000130303.1	ENSDARG00000008188.1	sf1	0	0	0	0	0	0	0	0	0	0
Htri_.11339.1.p1	ENSDARP00000142824.1	ENSDARG00000091348.4	rtn3	0	0	0	0	0	0	0	0	0	0
Htri_.11341.1.p1	ENSDARP00000071581.4	ENSDARG00000013031.1	mta2	0	0	0	0	0	0	0	0	0	0
Htri_.11344.1.p1	ENSDARP00000133793.2	ENSDARG00000104840.3	si:dkey-28a3.2	0	2	2	0	-2	0	0	1	0	1
Htri_.11351.1.p2	ENSDARP00000100683.3	ENSDARG00000010770.1	sox19a	0	0	0	0	0	0	0	0	0	0
Htri_.11353.1.p1	ENSDARP00000058907.3	ENSDARG00000040265.4	mpdu1b	0	0	0	0	0	0	0	0	0	0
Htri_.11371.1.p2	ENSDARP00000113436.1	ENSDARG00000030161.8	ppp1r14bb	0	0	0	0	0	0	0	0	0	0
Htri_.11372.1.p1	ENSDARP00000112377.2	ENSDARG00000051955.9	brms1	0	0	0	0	0	0	0	0	0	0
Htri_.11373.1.p1	ENSDARP00000089334.3	ENSDARG00000068246.6	plcb3	0	0	0	0	0	0	0	0	0	0
Htri_.11377.1.p1	ENSDARP00000132084.1	ENSDARG00000098766.3	pcxa	0	2	2	0	-2	0	0	2	0	0
Htri_.11388.1.p1	ENSDARP00000062703.4	ENSDARG00000042728.7	plaa	0	0	0	0	0	0	0	0	0	0
Htri_.11401.1.p1	ENSDARP00000130235.1	ENSDARG00000104901.2	ostc	0	0	0	0	0	0	0	0	0	0
Htri_.11403.1.p1	ENSDARP00000092507.3	ENSDARG00000017315.7	larp7	0	0	0	0	0	0	0	0	0	0
Htri_.11427.1.p1	ENSDARP00000156386.1	ENSDARG00000004470.1	prkcsh	0	0	0	0	0	0	0	0	0	0
Htri_.11455.1.p1	ENSDARP00000151071.1	ENSDARG00000110690.1	gabarapa	0	0	0	0	0	0	0	0	0	0
Htri_.11456.1.p1	ENSDARP00000036009.5	ENSDARG00000016519.8	ctdnep1a	0	0	0	0	0	0	0	0	0	0
Htri_.11460.1.p1	ENSDARP00000116736.1	ENSDARG00000035559.7	tp53	0	0	0	0	0	0	0	0	0	0
[truncated: 5,291 more rows]

## Sheet: Table S3
Table S3. Orthology information of zebrafish protein corresponding to 99 up-regulated factors.
Htri.id	total.IO-score	Upregulated	Downregulated	Drer.Ensembl-pid	Drer.symbol
Htri_.7533.1.p1	16	16	0	ENSDARP00000027131.4	cldn11a
Htri_.3325.2.p1	15	17	2	ENSDARP00000058964.4	apoeb
Htri_.3401.1.p1	14	14	0	NA	NA
Htri_.14723.1.p2	13	15	2	ENSDARP00000090385.3	ccl19a
Htri_.16961.1.p1	13	14	1	ENSDARP00000096190.4	prom1a
Htri_.2924.1.p1	13	14	1	ENSDARP00000126982.1	si:ch211-1f22.11
Htri_.4957.1.p1	13	13	0	ENSDARP00000099280.2	si:ch211-199g17.9
Htri_.9395.1.p1	13	13	0	ENSDARP00000116938.1	rbm47
Htri_.11279.1.p1	12	12	0	ENSDARP00000101021.2	epdl1
Htri_.12000.1.p1	12	12	0	ENSDARP00000097940.2	sh3bp1
Htri_.13810.1.p1	12	12	0	ENSDARP00000042133.6	dock7
Htri_.15462.1.p1	12	12	0	ENSDARP00000089342.4	zgc:64051
Htri_.205.1.p1	12	12	0	ENSDARP00000101157.2	g0s2
Htri_.4289.1.p1	12	13	1	NA	NA
Htri_.5714.1.p1	12	12	0	ENSDARP00000142431.1	sept6
Htri_.16173.1.p1	11	11	0	ENSDARP00000134731.1	dlg3
Htri_.7793.1.p1	11	13	2	ENSDARP00000142767.2	rnf32
Htri_.10222.1.p1	10	10	0	ENSDARP00000129474.1	si:ch73-208g10.1
Htri_.11672.1.p1	10	11	1	ENSDARP00000072883.4	cyb5d1
Htri_.13372.1.p1	10	11	1	ENSDARP00000115176.1	rec114
Htri_.14254.1.p1	10	10	0	ENSDARP00000015395.7	amh
Htri_.15787.1.p1	10	12	2	ENSDARP00000090967.2	msi2b
Htri_.16460.1.p1	10	10	0	ENSDARP00000142203.1	si:ch211-277c7.7
Htri_.17153.2.p1	10	10	0	ENSDARP00000062683.5	blnk
Htri_.17899.1.p1	10	11	1	ENSDARP00000142615.1	si:dkey-40g16.5
Htri_.2032.1.p1	10	10	0	ENSDARP00000127559.1	si:ch73-265h17.1
Htri_.6304.1.p1	10	11	1	NA	NA
Htri_.6306.1.p1	10	12	2	ENSDARP00000145835.1	CU633479
Htri_.6307.1.p1	10	10	0	ENSDARP00000121497.1	c6
Htri_.8191.1.p1	10	10	0	ENSDARP00000124433.1	itgb2
Htri_.10304.1.p1	9	9	0	ENSDARP00000081499.4	timp2a
Htri_.13786.1.p1	9	9	0	NA	NA
Htri_.16101.1.p1	9	9	0	ENSDARP00000136480.1	spata22
Htri_.1653.1.p1	9	9	0	ENSDARP00000022576.7	sycp3
Htri_.17388.1.p1	9	9	0	ENSDARP00000115885.1	lrrcc1
Htri_.17564.1.p1	9	12	3	ENSDARP00000136406.1	cep55l
Htri_.17905.1.p1	9	10	1	ENSDARP00000129706.1	si:dkey-40g16.6
Htri_.17986.1.p1	9	9	0	ENSDARP00000089190.2	sb:cb81
Htri_.2080.1.p1	9	9	0	ENSDARP00000128738.1	si:ch211-66i15.4
Htri_.2834.1.p1	9	9	0	ENSDARP00000154012.1	spag1a
Htri_.3231.1.p1	9	9	0	ENSDARP00000135637.2	wu:fd46c06
Htri_.3622.1.p1	9	9	0	ENSDARP00000058887.3	hormad1
Htri_.4117.1.p1	9	9	0	ENSDARP00000126085.2	col12a1b
Htri_.4208.2.p1	9	9	0	ENSDARP00000018496.6	ppp4r4
Htri_.4310.1.p1	9	9	0	ENSDARP00000135470.2	utrn
Htri_.4926.1.p1	9	9	0	NA	NA
Htri_.6336.1.p1	9	9	0	ENSDARP00000154670.1	lyz
Htri_.6414.1.p1	9	9	0	ENSDARP00000134025.2	gsdf
Htri_.6844.2.p1	9	9	0	NA	NA
Htri_.8462.1.p1	9	9	0	ENSDARP00000130314.1	cep97
Htri_.9502.1.p1	9	9	0	ENSDARP00000128215.1	pik3r6b
Htri_.10502.1.p1	8	8	0	ENSDARP00000154067.1	nkiras2
Htri_.11681.1.p1	8	8	0	ENSDARP00000109185.2	pfn1
Htri_.12429.1.p1	8	10	2	ENSDARP00000097045.3	arg1
Htri_.13269.1.p1	8	9	1	ENSDARP00000057676.3	terb2
Htri_.13431.1.p1	8	9	1	ENSDARP00000071067.3	spata17
Htri_.14284.1.p1	8	10	2	ENSDARP00000132204.2	slc44a5b
Htri_.14922.1.p1	8	9	1	ENSDARP00000032359.6	tspan36
Htri_.15091.1.p1	8	8	0	ENSDARP00000001208.9	rimbp2
Htri_.15743.1.p1	8	8	0	ENSDARP00000002108.6	zmat2
Htri_.16550.1.p1	8	9	1	ENSDARP00000132892.1	si:dkey-33i11.1
Htri_.17138.1.p1	8	8	0	ENSDARP00000138287.1	lrrc1
Htri_.17669.1.p1	8	8	0	ENSDARP00000119156.2	ercc6
Htri_.4224.1.p1	8	8	0	ENSDARP00000110504.2	clu
Htri_.4609.1.p2	8	9	1	ENSDARP00000058585.5	dek
Htri_.5373.1.p1	8	8	0	ENSDARP00000047723.5	zeb1b
Htri_.5798.1.p1	8	8	0	ENSDARP00000122994.1	angptl4
Htri_.6021.1.p1	8	8	0	ENSDARP00000130428.2	psd3l
Htri_.632.1.p1	8	9	1	ENSDARP00000038578.4	fkbp5
Htri_.7995.1.p1	8	8	0	ENSDARP00000139825.2	cpne3
Htri_.8254.1.p1	8	8	0	ENSDARP00000144174.1	marco
Htri_.8537.1.p1	8	8	0	ENSDARP00000106259.2	mbnl2
Htri_.8891.1.p1	8	8	0	ENSDARP00000156021.1	CR762483
Htri_.9520.2.p1	8	8	0	ENSDARP00000092184.4	si:ch211-214c7.5
Htri_.10024.1.p1	7	7	0	ENSDARP00000055421.4	flr
Htri_.10055.1.p1	7	7	0	ENSDARP00000140201.1	zgc:109949
Htri_.10995.1.p1	7	7	0	ENSDARP00000127792.1	ano3
Htri_.11421.1.p1	7	8	1	ENSDARP00000157175.1	patj
Htri_.12778.1.p1	7	7	0	ENSDARP00000007797.6	tmem237a
Htri_.14063.1.p1	7	7	0	ENSDARP00000120290.2	arhgef18b
Htri_.15897.1.p1	7	7	0	ENSDARP00000112750.1	cxxc5a
Htri_.15909.1.p1	7	7	0	ENSDARP00000137191.2	dixdc1b
Htri_.16504.1.p2	7	7	0	ENSDARP00000133646.1	si:dkey-27i16.2
Htri_.16850.1.p1	7	7	0	ENSDARP00000148268.1	stag1b
Htri_.17960.1.p1	7	7	0	ENSDARP00000058992.7	psph
Htri_.18121.1.p1	7	7	0	ENSDARP00000057732.5	zgc:153119
Htri_.18366.3.p1	7	7	0	ENSDARP00000151524.1	supt5h
Htri_.2135.1.p1	7	7	0	ENSDARP00000031112.4	ppdpfa
Htri_.3795.1.p1	7	7	0	ENSDARP00000109774.2	tcf23
Htri_.4417.1.p1	7	7	0	ENSDARP00000047919.7	enpp2
Htri_.5068.1.p1	7	8	1	ENSDARP00000125830.1	grna
Htri_.5710.1.p1	7	7	0	ENSDARP00000140332.2	prdx1
Htri_.6415.1.p1	7	7	0	NA	NA
Htri_.6426.2.p1	7	7	0	NA	NA
Htri_.6472.1.p1	7	8	1	ENSDARP00000108736.2	ctif
Htri_.7804.1.p1	7	8	1	ENSDARP00000121015.1	si:dkey-96n2.1
Htri_.7935.1.p1	7	11	4	NA	NA
Htri_.8884.1.p1	7	7	0	ENSDARP00000065565.4	dtd1
Htri_.9053.1.p1	7	11	4	ENSDARP00000124773.1	mycbpap

## Sheet: Table S4
Table S4. Orthology information of zebrafish protein corresponding to 69 down-regulated factors.
Htri.id	total.IO-score	Upregulated	Downregulated	Drer.Ensembl-pid	Drer.symbol
Htri_.10896.1.p1	-7	0	7	ENSDARP00000040707.6	caprin2
Htri_.10997.1.p1	-7	0	7	ENSDARP00000134419.2	si:zfos-932h1.3
Htri_.11252.1.p1	-7	0	7	ENSDARP00000142953.1	znf16l
Htri_.12306.1.p1	-7	0	7	ENSDARP00000137218.1	prr12a
Htri_.1279.1.p1	-7	0	7	ENSDARP00000083546.4	abtb2b
Htri_.1280.1.p1	-7	0	7	ENSDARP00000137433.1	ldha
Htri_.13288.1.p1	-7	0	7	ENSDARP00000130850.2	eif4g2b
Htri_.13538.1.p1	-7	0	7	ENSDARP00000139728.1	sdr42e1
Htri_.13618.1.p1	-7	0	7	ENSDARP00000102413.2	ano9b
Htri_.13926.1.p1	-7	0	7	ENSDARP00000096228.5	si:ch211-197g15.6
Htri_.15062.1.p1	-7	0	7	ENSDARP00000035974.7	atad1a
Htri_.17404.1.p1	-7	0	7	ENSDARP00000078318.5	herc4
Htri_.17538.1.p1	-7	0	7	ENSDARP00000031553.7	eif4e1c
Htri_.1829.1.p1	-7	0	7	ENSDARP00000124286.2	kif21a
Htri_.1951.1.p1	-7	0	7	ENSDARP00000154016.1	dnase1l1
Htri_.2509.1.p1	-7	0	7	ENSDARP00000082088.5	adcy6a
Htri_.3415.1.p1	-7	1	8	ENSDARP00000151426.1	dnajc28
Htri_.578.1.p1	-7	0	7	ENSDARP00000073284.4	szrd1
Htri_.5823.1.p1	-7	0	7	ENSDARP00000154274.1	lrrc8db
Htri_.5955.2.p1	-7	1	8	ENSDARP00000119212.2	dars2
Htri_.6032.1.p1	-7	0	7	ENSDARP00000033053.5	tbx5a
Htri_.6150.2.p1	-7	0	7	ENSDARP00000132902.1	dcp2
Htri_.6291.3.p1	-7	0	7	ENSDARP00000145269.1	alad
Htri_.6409.1.p1	-7	0	7	ENSDARP00000074560.4	amacr
Htri_.6772.1.p1	-7	1	8	ENSDARP00000108100.1	ism2a
Htri_.7460.1.p1	-7	0	7	ENSDARP00000150396.1	sfxn3
Htri_.8298.1.p1	-7	0	7	ENSDARP00000133170.1	slc35f4
Htri_.8973.1.p2	-7	1	8	ENSDARP00000155000.1	nog3
Htri_.9885.1.p1	-7	1	8	ENSDARP00000141877.1	ccnf
Htri_.10356.1.p1	-8	0	8	ENSDARP00000136345.2	sh2b1
Htri_.11596.1.p1	-8	0	8	ENSDARP00000127956.3	fybb
Htri_.14322.1.p1	-8	1	9	ENSDARP00000109101.1	lpl
Htri_.14378.1.p1	-8	0	8	ENSDARP00000065137.4	tbc1d23
Htri_.1478.1.p2	-8	0	8	ENSDARP00000150426.1	tmem263
Htri_.15058.1.p1	-8	0	8	ENSDARP00000115821.1	golga3
Htri_.15781.1.p1	-8	1	9	ENSDARP00000077514.5	acaca
Htri_.16357.1.p1	-8	0	8	ENSDARP00000114571.1	il1rapl2
Htri_.2096.1.p1	-8	0	8	ENSDARP00000152375.1	tfcp2
Htri_.2616.1.p1	-8	1	9	ENSDARP00000083210.4	atp13a2
Htri_.262.1.p1	-8	0	8	ENSDARP00000107136.2	cyldb
Htri_.2652.1.p1	-8	0	8	ENSDARP00000005165.7	si:ch211-236h17.3
Htri_.542.1.p1	-8	0	8	ENSDARP00000110669.1	fancd2
Htri_.5932.1.p1	-8	0	8	ENSDARP00000111488.2	col4a1
Htri_.6681.1.p1	-8	0	8	ENSDARP00000098274.2	npdc1a
Htri_.6837.1.p1	-8	1	9	ENSDARP00000151465.1	eif4eb
Htri_.7190.1.p1	-8	0	8	ENSDARP00000118543.1	manea
Htri_.7937.1.p1	-8	1	9	ENSDARP00000116815.2	phldb2b
Htri_.9553.1.p1	-8	0	8	ENSDARP00000032159.5	nol11
Htri_.11171.1.p1	-9	0	9	ENSDARP00000033717.4	zbed4
Htri_.11561.1.p1	-9	0	9	ENSDARP00000076061.4	vax2
Htri_.11642.1.p1	-9	3	12	ENSDARP00000093456.4	pnp5a
Htri_.11927.1.p1	-9	0	9	ENSDARP00000136406.1	cep55l
Htri_.15942.1.p1	-9	0	9	ENSDARP00000074155.4	nle1
Htri_.17812.1.p1	-9	2	11	ENSDARP00000129595.1	tagln
Htri_.2334.1.p1	-9	0	9	ENSDARP00000048365.7	lamb2l
Htri_.2394.1.p1	-9	0	9	ENSDARP00000129030.1	mbd6
Htri_.3645.1.p1	-9	0	9	ENSDARP00000037056.8	hmbox1a
Htri_.3854.1.p1	-9	0	9	ENSDARP00000147246.1	vrtn
Htri_.14757.1.p1	-10	0	10	ENSDARP00000002180.8	aacs
Htri_.15569.1.p1	-10	0	10	ENSDARP00000134726.1	aqp11
Htri_.15992.1.p1	-10	0	10	ENSDARP00000145440.1	uspl1
Htri_.17837.1.p1	-10	0	10	ENSDARP00000061827.5	foxl2a
Htri_.3452.1.p1	-10	0	10	ENSDARP00000035581.8	glcci1a
Htri_.18020.1.p1	-11	2	13	ENSDARP00000140245.1	folr
Htri_.6121.1.p1	-11	0	11	ENSDARP00000001953.8	si:busm1-57f23.1
Htri_.839.1.p1	-12	0	12	ENSDARP00000139604.2	ece1
Htri_.10516.3.p1	-14	0	14	ENSDARP00000026566.6	hsd17b1
Htri_.4160.1.p1	-18	0	18	ENSDARP00000148826.1	cx34
Htri_.13130.1.p1	-19	2	21	ENSDARP00000111604.3	cyp19a1a

## Sheet: Table S5
Table S5. Statistics on expression ratios of common orthologs in each species
	Average	Median	Standard Deviation	N of orthologs in calc	N of Pairs
Centropristis_striata	0.567	0.406	0.761	6105	3
Epinephelus_akaara	0.027	-0.11	1.138	7181	*2
Epinephelus_coioides	0.008	-0.141	0.801	6994	2
Monopterus_albus	0.215	0.072	0.591	6476	8
Mastacembelus_armatus	0.176	0.01	0.738	6663	5
Thalassoma_bifasciatum	-0.399	-0.521	0.701	6337	10
Halichoeres_trimaculatus	-0.812	-0.813	0.809	7138	2
Statistics were calculated based on log2-transformed values. Orthologs that take a TPM value of 0 were excluded from the calculations because they have a significant effect on the expression ratio.
* One of two data pairs indicates simulated data. The simulation data was obtained using default settings in IsoEM2 software (https://github.com/mandricigor/isoem2)
